# Supplementary material for: A new genus and eight new species of the subtribe Anillina (Carabidae, Trechinae, Bembidiini) from Mexico, with a cladistic analysis and some notes on the evolution of the genus
Source: Zookeys. 2013 Nov 19;(352):51–92. doi: 10.3897/zookeys.352.6052 (PMC3837398; doi:10.3897/zookeys.352.6052)
Supplement: XML Treatment for Zapotecanillus [file zookeys.352.6052-treatment1.xml]

<!DOCTYPE tp:taxon-treatment
  PUBLIC "-//TaxonX//DTD Taxonomic Treatment Publishing DTD v0 20100105//EN" "tax-treatment-NSO.dtd">
<tp:taxon-treatment xmlns:tp="http://www.plazi.org/taxpub"><tp:treatment-meta><mixed-citation publication-type="journal"><person-group><name><surname>Sokolov</surname><given-names>Igor M.</given-names></name></person-group><article-title>A new genus and eight new species of the subtribe Anillina (Carabidae, Trechinae, Bembidiini) from Mexico, with a cladistic analysis and some notes on the evolution of the genus</article-title><source>Zookeys</source><day>19</day><month>11</month><year>2013</year><volume>2013</volume><issue>352</issue><fpage>51</fpage><lpage>92</lpage><pub-id pub-id-type="doi">10.3897/zookeys.352.6052</pub-id></mixed-citation></tp:treatment-meta><tp:nomenclature><tp:taxon-name>
                        <tp:taxon-name-part taxon-name-part-type="genus">Zapotecanillus</tp:taxon-name-part>
                        <object-id xmlns:xlink="http://www.w3.org/1999/xlink" content-type="zoobank" xlink:type="simple">http://zoobank.org/CA8A1E66-49BA-4ADC-9587-E8C210CCA380</object-id>
                        <object-id xmlns:xlink="http://www.w3.org/1999/xlink" xlink:type="simple">http://species-id.net/wiki/Zapotecanillus</object-id>
                    </tp:taxon-name><tp:taxon-status xmlns:xlink="http://www.w3.org/1999/xlink" xlink:type="simple">gen. n.</tp:taxon-status></tp:nomenclature><tp:treatment-sec sec-type="Type species"><title>Type species.</title><p><italic><tp:taxon-name>Zapotecanillus oaxacanus</tp:taxon-name></italic> sp. n., by present designation.</p></tp:treatment-sec><tp:treatment-sec sec-type="Etymology"><title>Etymology.</title><p>The name <italic><tp:taxon-name>Zapotecanillus</tp:taxon-name></italic> derives from the Zapotecs, the name of the indigenous people living in the territory of Oaxaca during historic times, and the generic name <italic><tp:taxon-name>Anillus</tp:taxon-name></italic> Jacquelin du Val, the type genus of the subtribe.</p></tp:treatment-sec><tp:treatment-sec sec-type="Recognition"><title>Recognition.</title><p>The members of this genus are distinguished from the other North and Central American representatives of <tp:taxon-name>Anillina</tp:taxon-name> by the following combination of characters: frontal area of head flat, without a median tubercle; maxillary palps with palpomere 4 longer than 1/3 of palpomere 3; labium with glossal sclerite with short but distinct paraglossae, and with mentum and submentum fused, without mental-submental suture; pronotum forward of the lateral seta and towards anterior angles with a row of elongate setae; elytra without fixed discal setae and with 8<sup>th</sup> and 9<sup>th</sup> pores of umbilicate series much closer to each other than the 7<sup>th</sup> pore is to the 8<sup>th</sup> (i.e. the “geminate” condition). The most distinctive features of the representatives of the new genus, easily distinguishing them from the species of <italic><tp:taxon-name>Geocharidius</tp:taxon-name></italic>, are the presence of elongate setae at the anterior angles of pronotum forward of the lateral pronotal setae (cf. <xref ref-type="fig" rid="F1">Fig. 1</xref> versus <xref ref-type="fig" rid="F1">Fig. 2</xref>), a longer maxillary palpomere 4 (cf. <xref ref-type="fig" rid="F2">Fig. 5</xref> versus <xref ref-type="fig" rid="F2">Fig. 6</xref>), the absence of suture between the mentum and the submentum (cf. <xref ref-type="fig" rid="F2">Fig. 7</xref> versus <xref ref-type="fig" rid="F2">Fig. 8</xref>), the “geminate” state of the 8<sup>th</sup> and 9<sup>th</sup> pores of umbilicate series (cf. <xref ref-type="fig" rid="F1">Fig. 3</xref> versus <xref ref-type="fig" rid="F1">Fig. 4</xref>), the cross-shaped metendoventrite and the truncate intercoxal process between the hind legs (cf. <xref ref-type="fig" rid="F4">Fig. 13</xref> versus <xref ref-type="fig" rid="F4">Fig. 14</xref>).</p><fig id="F1" position="float" orientation="portrait"><label>Figures 1–4.</label><caption><p>SEM images of body parts of <italic><tp:taxon-name>Zapotecanillus</tp:taxon-name></italic> and <italic><tp:taxon-name>Geocharidius</tp:taxon-name></italic>. Pronotum: <bold>1</bold> <italic><tp:taxon-name>Zapotecanillus oaxacanus</tp:taxon-name></italic> <bold>2</bold> <italic><tp:taxon-name>Geocharidius integripennis</tp:taxon-name></italic>. Elytra: <bold>3</bold> <italic><tp:taxon-name>Zapotecanillus oaxacanus</tp:taxon-name></italic>; <bold>4</bold> <italic><tp:taxon-name>Geocharidius integripennis</tp:taxon-name></italic>. als – anterior lateral pronotal setae; ls – midlateral pronotal seta; bm – basal margin; bs – basilateral pronotal seta; ed2 – scutellar seta; ed8 – apical seta; eo1-9 – setae 1–9 from the umbilicate series; ss – subapical sinuation. Scale bar= 0.2mm.</p></caption><graphic xmlns:xlink="http://www.w3.org/1999/xlink" xlink:href="ZooKeys-352-051-g001.jpg" position="float" orientation="portrait" xlink:type="simple"/></fig><fig id="F2" position="float" orientation="portrait"><label>Figures 5–8.</label><caption><p>SEM images of structural features of <italic><tp:taxon-name>Zapotecanillus</tp:taxon-name></italic> and <italic><tp:taxon-name>Geocharidius</tp:taxon-name></italic>. Head, dorsal aspect. <bold>5</bold> <italic><tp:taxon-name>Zapotecanillus oaxacanus</tp:taxon-name></italic> <bold>6</bold> <italic><tp:taxon-name>Geocharidius integripennis</tp:taxon-name></italic>. Labium, ventral aspect <bold>7</bold> <italic><tp:taxon-name>Zapotecanillus oaxacanus</tp:taxon-name></italic> <bold>8</bold> <italic><tp:taxon-name>Geocharidius integripennis</tp:taxon-name></italic>. ass – anterior supraorbital seta; cl – clypeus; cs – clypeal seta; fs – frontal seta; ft – frontal tubercle; gsc – glossal sclerite; l – labrum; llm – lateral lobe of mentum; m – mentum; mms – medial mental setae; mp3 – maxillary palpomere 3; mp4 – maxillary palpomere 4; ms – mental-submental suture; pg – paraglossa; pss – posterior supraorbital seta; sm – submentum. Scale bar = 0.1mm.</p></caption><graphic xmlns:xlink="http://www.w3.org/1999/xlink" xlink:href="ZooKeys-352-051-g002.jpg" position="float" orientation="portrait" xlink:type="simple"/></fig></tp:treatment-sec><tp:treatment-sec sec-type="Description"><title>Description.</title><p><italic>Size</italic>. SBL range 1.01–1.55 mm.</p><p><italic>Habitus</italic>. Body form weakly to moderately convex, ovoid or subparallel (<xref ref-type="fig" rid="F6">Figs 24–31</xref>).</p><p><italic>Color</italic>. Body bicolored (<xref ref-type="fig" rid="F6">Fig. 24</xref>) or monocolorous (<xref ref-type="fig" rid="F6">Figs 25–31</xref>), brunneorufous, rufotestaceous or testaceous, appendages testaceous.</p><p><italic>Microsculpture</italic>. Dorsal microsculpture of polygonal sculpticells on head, pronotum and elytra. Mesh pattern varies on different body parts. On head, sculpticells transverse, 2-3 times wider than long (<xref ref-type="fig" rid="F2">Fig. 5</xref>). On pronotum, sculpticells longer, 1.5–2 times wider than long. On elytra, sculpticells form mostly isodiametric mesh pattern. Development of microsculpture on pronotum varied among different species.</p><p><italic>Luster</italic>. Body surface shiny.</p><p><italic>Macrosculpture</italic>. Body surface sparsely and finely punctate.</p><p><italic>Vestiture</italic>. Body surface covered with sparse yellow setae of moderate length. Anterior angles of pronotum bear several long setae laterally, which are two times longer than adjacent vestiture (<xref ref-type="fig" rid="F1">Fig. 1</xref>, als).</p><!--PageBreak--><!--PageBreak--><p><italic>Fixed setae</italic>. Primary head setae include a pair of clypeal (cs), a pair of frontal (fs) and two pairs of supraorbital (ass and pss) setae (<xref ref-type="fig" rid="F2">Fig. 5</xref>). Mentum with three pairs of long primary (medial, paramedial and lateral) setae (<xref ref-type="fig" rid="F3">Fig. 11</xref>, mms, pms, lms). Medial mental setae located on mental tooth, not near its base on mentum (<xref ref-type="fig" rid="F2">Fig. 7</xref>, mms). Submentum with two pairs of long primary setae in two rows (lss1, prss) and 1 additional pair of shorter setae (lss2) located laterally (<xref ref-type="fig" rid="F3">Fig. 11</xref>). Maxilla with long stipetal and palpiferal setae (<xref ref-type="fig" rid="F3">Fig. 12</xref>). Pronotum with two long primary lateral setae (middle, ls, and basal, bs) on each side (<xref ref-type="fig" rid="F1">Fig. 1</xref>). Elytra lack discal setae (<xref ref-type="fig" rid="F1">Fig. 3</xref>), but with scutellar (ed2) and apical (ed8) setae. Last two (8<sup>th</sup> and 9<sup>th</sup>) pores (eo8 and eo9) of umbilicate series much closer to each other than 7<sup>th</sup> (eo7) pore is to 8<sup>th</sup> (<xref ref-type="fig" rid="F1">Fig. 3</xref>). Fifth visible sternite of male with two and of female with four setae along the posterior margin.</p><fig id="F3" position="float" orientation="portrait"><label>Figures 9–12.</label><caption><p>Drawings of the mouthparts of <italic><tp:taxon-name>Zapotecanillus oaxacanus</tp:taxon-name></italic>. <bold>9</bold> left mandible, dorsal aspect <bold>10</bold> right mandible, dorsal aspect <bold>11</bold> labium, ventral aspect <bold>12</bold> right maxilla, ventral aspect. art – anterior retinacular tooth; c – cardo; dls – dorsal lobe of stipes; e – epilobe of mentum; gs – glossal seta; g1 – galeomere 1; g2 – galeomere 2; lc – lacinia; lms – lateral mental seta; lp2 – labial palpomere 2; lp3 – labial palpomere 3; lss1 – lateral submental seta 1; lss2 – lateral submental seta 2; m – molar tooth; mms – medial mental seta; mp2 – maxillary palpomere 2; mp3 – maxillary palpomere 3; mp4 – maxillary palpomere 4; pf – palpifer; pg – paraglossa; pge – palpiger; pm – premolar tooth; pms – paramedial mental seta; prss – primary submental seta; prt – posterior retinacular tooth; tr – terebral ridge; tt – terebral tooth; vls – ventral lobe of stipes. Scale bars = 0.1mm (Figs <bold>9–10</bold>); 0.05mm (Figs <bold>11–12</bold>).</p></caption><graphic xmlns:xlink="http://www.w3.org/1999/xlink" xlink:href="ZooKeys-352-051-g003.jpg" position="float" orientation="portrait" xlink:type="simple"/></fig><p><italic>Head</italic>. Anterior margin of clypeus (cl) straight (<xref ref-type="fig" rid="F2">Fig. 5</xref>). Frontal area flat without tubercle (ft) medially near frontoclypeal suture. Fronto-lateral carinae distinct and long.</p><p><italic>Eyes</italic>. Eyes absent.</p><p><italic>Antennae</italic>. Submoniliform, 11-segmented, extended to about posterior margin of pronotum. Antennomeres 1 and 2 elongate, of equal length and 1.4–1.5 times longer than antennomere 3, which is only slightly elongate and 1.1–1.2 times longer than antennomere 4. Antennomeres 4 to 10 globose, last antennomere (11) conical and 1.6-1.8 times longer than penultimate antennomere.</p><p><italic>Labrum</italic>. Labrum (l) transverse with straight, entire anterior margin with six setae apically, increasing in size from the central pair outwards (<xref ref-type="fig" rid="F2">Fig. 5</xref>).</p><p><italic>Mandibles</italic>. General plan of <italic><tp:taxon-name>Bembidion</tp:taxon-name></italic> type (<xref ref-type="bibr" rid="B27">Maddison 1993</xref>). Right mandible with distinct anterior (art) and posterior retinacular (prt), terebral (tt), premolar (pm) and molar (m) teeth (<xref ref-type="fig" rid="F3">Fig. 10</xref>). Left mandible with distinct terebral (tt), posterior retinacular (prt), premolar (pm) and molar (m) teeth only (<xref ref-type="fig" rid="F3">Fig. 9</xref>).</p><p><italic>Maxillae</italic>. Maxillary palps (<xref ref-type="fig" rid="F3">Fig. 12</xref>) similar to <italic><tp:taxon-name>Bembidion</tp:taxon-name></italic> (<xref ref-type="bibr" rid="B27">Maddison 1993</xref>) with basal trianguloid cardo, and stipes with dorsal and ventral lobes (dls, vls), dimerous galea (g1, g2), and standard lacinia (lc), with subulate palpomere 4 (mp4). Palpus (<xref ref-type="fig" rid="F2">Fig. 5</xref>) with long 4<sup>th</sup> palpomere (mp4), 0.4–0.5 length of palpomere 3 (mp3).</p><p><italic>Labium</italic>. Labium (<xref ref-type="fig" rid="F2">Fig. 7</xref>) with mental tooth; mentum and submentum fused, without mental-submental suture (ms) and with moderately enlarged lateral mental lobes, which are translucent along the lateral margins (llm). Glossal sclerite (gsc) with short but distinct paraglossae (pg) laterally and with two setae apically. Central area of mental-submental complex with a field of pores and 1-2 pairs of shorter setae additionally (<xref ref-type="fig" rid="F3">Fig. 11</xref>).</p><p><italic>Prothorax</italic>. Pronotum cordiform, moderately convex, not sinuate (<xref ref-type="fig" rid="F7">Figs 32–33</xref>) or slightly sinuate posteriorly (<xref ref-type="fig" rid="F7">Figs 34–35</xref>). Basal margin of pronotum either straight (<xref ref-type="fig" rid="F7">Fig. 32</xref>), or oblique laterally (<xref ref-type="fig" rid="F7">Figs 33–34</xref>), in one species bisinuate laterally, at posterior angles (<xref ref-type="fig" rid="F7">Fig. 35</xref>). Anterior angles indistinct, broadly rounded. Posterior angles denticulate, without or with 1-2 small denticles in front of the angles. Widths across anterior margin and between posterior angles of approximately equal length (WPa/WPp varies from 0.96 to 1.04 among species).</p><p><italic>Scutellum</italic>. Externally visible, triangular, with narrowly rounded apex.</p><p><italic>Elytra</italic>. Elytra of moderate length (LE/SBL from 0.57 to 0.58 among species) without visible interneurs (<xref ref-type="fig" rid="F1">Fig. 3</xref>). Humeri rounded to form right angle with longitudinal axis of body. Basal margination (bm) distinct and long, reaches half the distance between humeral angle and scutellar pore (<xref ref-type="fig" rid="F1">Fig. 1</xref>). Apical half of elytra with shallow but evident subapical sinuation (ss) (<xref ref-type="fig" rid="F1">Fig. 3</xref>).</p><p><italic>Hind wings</italic>. Absent.</p><p><italic>Pterothorax</italic> (<xref ref-type="fig" rid="F4">Fig. 13</xref>).  Metaventrite (mtv) short, distance between meso- and metacoxae about of the diameter of mesocoxa. Metanepisternum (mte) short, subquadrate, with anterior and outer margins of equal length. Metendoventrite (mes) cross-shaped with long lateral arms.</p><fig id="F4" position="float" orientation="portrait"><label>Figures 13–14.</label><caption><p>Images of metaventrite and first abdominal ventrites of <italic><tp:taxon-name>Zapotecanillus</tp:taxon-name></italic> and <italic><tp:taxon-name>Geocharidius</tp:taxon-name></italic>. <bold>13</bold> <italic><tp:taxon-name>Zapotecanillus oaxacanus</tp:taxon-name></italic> <bold>14</bold> <italic><tp:taxon-name>Geocharidius integripennis</tp:taxon-name></italic>. ipa – intercoxal process of abdominal ventrite 2; mes – metendosternite; mte – metanepisternum; mtv – metaventrite; v1-v3 – abdominal ventrites 1–3. Scale bar = 0.1mm.</p></caption><graphic xmlns:xlink="http://www.w3.org/1999/xlink" xlink:href="ZooKeys-352-051-g004.jpg" position="float" orientation="portrait" xlink:type="simple"/></fig><!--PageBreak--><!--PageBreak--><p><italic>Legs</italic>. Legs of moderate length, not elongate. Prothoracic legs of males variable in structure of tarsomere 1. Typically, 1<sup>st</sup> protarsomere markedly dilated apico-laterally with two rows of oval articulo-setae (<xref ref-type="bibr" rid="B41">Stork 1980</xref>) on the ventral surface (<xref ref-type="fig" rid="F5">Figs 20–21</xref>). Some species with 1<sup>st</sup> tarsomere only slightly dilated and with only one (outer) row of oblong articulo-setae (<xref ref-type="fig" rid="F5">Fig. 22</xref>), and other species with 1<sup>st</sup> tarsomere non-dilated and without adhesive vestiture (<xref ref-type="fig" rid="F5">Fig. 23</xref>). Protibiae (<xref ref-type="fig" rid="F5">Figs 15</xref>, <xref ref-type="fig" rid="F5">17–19</xref>) with antenna cleaner of type B (<xref ref-type="bibr" rid="B20">Hlavac 1971</xref>), with both anterior (asr) and posterior (psr) apical setal rows and concave apico-lateral notch (<xref ref-type="fig" rid="F5">Fig. 18</xref>, tbn). Profemora moderately swollen. Mesotibiae with two terminal spurs and tibial brush. Metafemora unmodified, metatibiae with two terminal spurs. Tarsi pentamerous, 5th and 1<sup>st</sup> tarsomeres are the longest, 2-4 tarsomeres of equal length on the tarsi of all legs, 1<sup>st</sup> tarsomere shorter than combined length of 2–4 tarsomeres (<xref ref-type="fig" rid="F5">Fig. 15</xref>). Tarsal claws simple, untoothed (<xref ref-type="fig" rid="F5">Fig. 16</xref>).</p><fig id="F5" position="float" orientation="portrait"><label>Figures 15–23.</label><caption><p>Structural features of front legs of <italic><tp:taxon-name>Zapotecanillus</tp:taxon-name></italic>. Left protibia of <italic><tp:taxon-name>Zapotecanillus oaxacanus</tp:taxon-name></italic>: <bold>15</bold> ventral aspect <bold>16</bold> tarsal claws <bold>17</bold> lateral aspect <bold>18</bold> dorso-lateral aspect. Left protibia of <italic><tp:taxon-name>Zapotecanillus nanus</tp:taxon-name></italic>: <bold>19</bold> dorsal aspect. Male left protarsi, ventral aspect: <bold>20</bold> <italic><tp:taxon-name>Zapotecanillus nanus</tp:taxon-name></italic> <bold>21</bold> <italic><tp:taxon-name>Zapotecanillus iviei</tp:taxon-name></italic> <bold>22</bold> <italic><tp:taxon-name>Zapotecanillus oaxacanus</tp:taxon-name></italic> <bold>23</bold> <italic><tp:taxon-name>Zapotecanillus kavanaughi</tp:taxon-name></italic>. ac – antenna cleaner; as – articulo-seta, asp – anterior spur; asr – anterior setal row; cls – clip setae; psp – posterior spur; psr – posterior setal row; sb – setal band; ta1 – tarsomere 1; tbn – tibial notch. Scale bars = 0.1mm (Figs <bold>15, 17–19</bold>); 0.05mm (Figs <bold>20–23</bold>).</p></caption><graphic xmlns:xlink="http://www.w3.org/1999/xlink" xlink:href="ZooKeys-352-051-g005.jpg" position="float" orientation="portrait" xlink:type="simple"/></fig><fig id="F6" position="float" orientation="portrait"><label>Figures 24–31.</label><caption><p>Habitus images of <italic><tp:taxon-name>Zapotecanillus</tp:taxon-name></italic> species. <bold>24</bold> <italic><tp:taxon-name>Zapotecanillus oaxacanus</tp:taxon-name></italic> (MEXICO, Oaxaca, 18.7mi N Valle National), paratype <bold>25</bold> <italic><tp:taxon-name>Zapotecanillus nanus</tp:taxon-name></italic> (MEXICO, Oaxaca, 18.7mi N Valle National), paratype <bold>26</bold> <italic><tp:taxon-name>Zapotecanillus ixtlanus</tp:taxon-name></italic> (MEXICO, Oaxaca, 37mi S Valle National), paratype <bold>27</bold> <italic><tp:taxon-name>Zapotecanillus iviei</tp:taxon-name></italic> (MEXICO, Oaxaca, 2mi S Cerro Pelon), paratype <bold>28</bold> <italic><tp:taxon-name>Zapotecanillus kavanaughi</tp:taxon-name></italic> (MEXICO, Oaxaca, 14km N San Juan), paratype <bold>29</bold> <italic><tp:taxon-name>Zapotecanillus montanus</tp:taxon-name></italic> (MEXICO, Oaxaca, 52mi N Oaxaca), paratype <bold>30</bold> <italic><tp:taxon-name>Zapotecanillus pecki</tp:taxon-name></italic> (MEXICO, Oaxaca, 3.5mi S Suchixtepec), paratype <bold>31</bold> <italic><tp:taxon-name>Zapotecanillus longinoi</tp:taxon-name></italic> (MEXICO, Chiapas, Sierra Morena), paratype. Scale bar = 0.5mm.</p></caption><graphic xmlns:xlink="http://www.w3.org/1999/xlink" xlink:href="ZooKeys-352-051-g006.jpg" position="float" orientation="portrait" xlink:type="simple"/></fig><fig id="F7" position="float" orientation="portrait"><label>Figures 32–35.</label><caption><p>Pronotum images of <italic><tp:taxon-name>Zapotecanillus</tp:taxon-name></italic> species. <bold>32</bold> <italic><tp:taxon-name>Zapotecanillus oaxacanus</tp:taxon-name></italic> (MEXICO, Oaxaca, 18.7mi N Valle National) <bold>33</bold> <italic><tp:taxon-name>Zapotecanillus kavanaughi</tp:taxon-name></italic> (MEXICO, Oaxaca, 14km N San Juan) <bold>34</bold> <italic><tp:taxon-name>Zapotecanillus iviei</tp:taxon-name></italic> (MEXICO, Oaxaca, 2mi S Cerro Pelon) <bold>35</bold> <italic><tp:taxon-name>Zapotecanillus pecki</tp:taxon-name></italic> (MEXICO, Oaxaca, 3.5mi S Suchixtepec). Scale bar = 0.25mm.</p></caption><graphic xmlns:xlink="http://www.w3.org/1999/xlink" xlink:href="ZooKeys-352-051-g007.jpg" position="float" orientation="portrait" xlink:type="simple"/></fig><p><italic>Abdominal ventrites</italic>. Five visible abdominal ventrites: 2<sup>nd</sup> ventrite longest (<xref ref-type="fig" rid="F4">Fig. 13</xref>), more than 3 times longer than 3<sup>rd</sup> or 4<sup>th</sup>, 3<sup>rd</sup> and 4<sup>th</sup> equal in length; the last, 5<sup>th</sup>, approximately 1.5 times longer than 4<sup>th</sup>. Intercoxal process (ipa) of 2<sup>nd</sup> ventrite broad, truncate anteriorly (<xref ref-type="fig" rid="F4">Fig. 13</xref>).</p><p><italic>Male genitalia</italic> (<xref ref-type="fig" rid="F8">Figs 36</xref>–<xref ref-type="fig" rid="F9">59</xref>). Median lobe of aedeagus anopic, elongate, twisted and slightly arcuate. Internal sac with two groups of copulatory sclerites: dorsal group represented by 2 plates, and ventral group represented by weakly sclerotized fold or folds. Dorsal plate 1 (dp1) in form of an elongate plate, rounded or pointed at basal end, and tapered into a needle-like structure apically. Dorsal plate 2 (dp2) much smaller than plate 1, also needle-attenuated apically, curved and enlarged towards base; coplanarly adjoined to dorsal plate 1 apically in lateral view and divergent from plate 1 basally as a ventrally directed protuberance; can be seen as a separate structure in some species (<xref ref-type="fig" rid="F9">Figs 54</xref>, <xref ref-type="fig" rid="F9">57</xref>). Ventral sclerites (vsc) of varied shape, dependent on development of sclerotization. Additional spines or scaled membranous fields of internal sac are absent. Parameres typically bisetose, except right paramere of <italic><tp:taxon-name>Zapotecanillus pecki</tp:taxon-name></italic> 3-setose (<xref ref-type="fig" rid="F9">Fig. 53</xref>). Left paramere large and broad, either evenly tapered to apex (<xref ref-type="fig" rid="F8">Figs 43</xref>, <xref ref-type="fig" rid="F8">46</xref>) or with short attenuation before setal attachment (<xref ref-type="fig" rid="F8">Figs 37</xref>, <xref ref-type="fig" rid="F8">40</xref>). Ring sclerite broadly ovate with transverse handle-like extension of varied length and shape (<xref ref-type="fig" rid="F10">Figs 60–67</xref>, hd).</p><fig id="F8" position="float" orientation="portrait"><label>Figures 36–47.</label><caption><p>Illustrations of male aedeagus of <italic><tp:taxon-name>Zapotecanillus</tp:taxon-name></italic> species. <italic><tp:taxon-name>Zapotecanillus oaxacanus</tp:taxon-name></italic> (MEXICO, Oaxaca, 18.7mi N Valle National) <bold>36</bold> median lobe, right lateral aspect <bold>37</bold> left paramere, left lateral aspect <bold>38</bold> right paramere, right lateral aspect. <italic><tp:taxon-name>Zapotecanillus nanus</tp:taxon-name></italic> (MEXICO, Oaxaca, 18.7mi N Valle National) <bold>39</bold> median lobe, right lateral aspect <bold>40</bold> left paramere, left lateral aspect <bold>41</bold> right paramere, right lateral aspect. <italic><tp:taxon-name>Zapotecanillus ixtlanus</tp:taxon-name></italic> (MEXICO, Oaxaca, 37mi S Valle National) <bold>42</bold> median lobe, right lateral aspect <bold>43</bold> left paramere, left lateral aspect <bold>44</bold> right paramere, right lateral aspect. <italic><tp:taxon-name>Zapotecanillus iviei</tp:taxon-name></italic> (MEXICO, Oaxaca, 2mi S Cerro Pelon) <bold>45</bold> median lobe, right lateral aspect <bold>46</bold> left paramere, left lateral aspect <bold>47</bold> right paramere, right lateral aspect. dp1 – dorsal plate 1; dp2 – dorsal plate 2; vsc – ventral sclerite. Scale bar = 0.05mm.</p></caption><graphic xmlns:xlink="http://www.w3.org/1999/xlink" xlink:href="ZooKeys-352-051-g008.jpg" position="float" orientation="portrait" xlink:type="simple"/></fig><fig id="F9" position="float" orientation="portrait"><label>Figures 48–59.</label><caption><p>Illustrations of male aedeagus of <italic><tp:taxon-name>Zapotecanillus</tp:taxon-name></italic> species. <italic><tp:taxon-name>Zapotecanillus montanus</tp:taxon-name></italic> (MEXICO, Oaxaca, 52mi N Oaxaca) <bold>48</bold> median lobe, right lateral aspect <bold>49</bold> left paramere, left lateral aspect <bold>50</bold> right paramere, right lateral aspect. <italic><tp:taxon-name>Zapotecanillus pecki</tp:taxon-name></italic> (MEXICO, Oaxaca, 3.5mi S Suchixtepec) <bold>51</bold> median lobe, right lateral aspect <bold>52</bold> left paramere, left lateral aspect <bold>53</bold> right paramere, right lateral aspect. <italic><tp:taxon-name>Zapotecanillus kavanaughi</tp:taxon-name></italic> (MEXICO, Oaxaca, 14km N San Juan) <bold>54</bold> median lobe, right lateral aspect <bold>55</bold> left paramere, left lateral aspect <bold>56</bold> right paramere, right lateral aspect. <italic><tp:taxon-name>Zapotecanillus longinoi</tp:taxon-name></italic> (MEXICO, Chiapas, Sierra Morena) <bold>57</bold> median lobe, right lateral aspect <bold>58</bold> left paramere, left lateral aspect <bold>59</bold> right paramere, right lateral aspect. dp1 – dorsal plate 1; dp2 – dorsal plate 2; vsc – ventral sclerites. Scale bar = 0.05mm.</p></caption><graphic xmlns:xlink="http://www.w3.org/1999/xlink" xlink:href="ZooKeys-352-051-g009.jpg" position="float" orientation="portrait" xlink:type="simple"/></fig><fig id="F10" position="float" orientation="portrait"><label>Figures 60–67.</label><caption><p>Illustrations of ring sclerite of <italic><tp:taxon-name>Zapotecanillus</tp:taxon-name></italic> species, male genitalia, dorsal aspect. <bold>60</bold> <italic><tp:taxon-name>Zapotecanillus oaxacanus</tp:taxon-name></italic> (MEXICO, Oaxaca, 18.7mi N Valle National) <bold>61</bold> <italic><tp:taxon-name>Zapotecanillus nanus</tp:taxon-name></italic> (MEXICO, Oaxaca, 18.7mi N Valle National) <bold>62</bold> <italic><tp:taxon-name>Zapotecanillus ixtlanus</tp:taxon-name></italic> (MEXICO, Oaxaca, 37mi S Valle National) <bold>63</bold> <italic><tp:taxon-name>Zapotecanillus iviei</tp:taxon-name></italic> (MEXICO, Oaxaca, 2mi S Cerro Pelon) <bold>64</bold> <italic><tp:taxon-name>Zapotecanillus pecki</tp:taxon-name></italic> (MEXICO, Oaxaca, 3.5mi S Suchixtepec) <bold>65</bold> <italic><tp:taxon-name>Zapotecanillus montanus</tp:taxon-name></italic> (MEXICO, Oaxaca, 52mi N Oaxaca) <bold>66</bold> <italic><tp:taxon-name>Zapotecanillus kavanaughi</tp:taxon-name></italic> (MEXICO, Oaxaca, 14km N San Juan) <bold>67</bold> <italic><tp:taxon-name>Zapotecanillus longinoi</tp:taxon-name></italic> (MEXICO, Chiapas, Sierra Morena). hd – handle of ring sclerite. Scale bar = 0.1mm.</p></caption><graphic xmlns:xlink="http://www.w3.org/1999/xlink" xlink:href="ZooKeys-352-051-g010.jpg" position="float" orientation="portrait" xlink:type="simple"/></fig><p><italic>Female genitalia</italic> (<xref ref-type="fig" rid="F11">Figs 68</xref>–<xref ref-type="fig" rid="F12">76</xref>). Ovipositor sclerites: Gonocoxite 1 asetose (gc1). Gonocoxite 2 triangular (gc2), 1.6–1.8 times longer than its basal width, slightly to moderately curved, with 2 lateral ensiform (es) and apical nematiform (ns) setae. Laterotergite (lt) with 5–8 setae. Internal genitalia with spermatheca sclerotized, rufous, spherical and ball-shaped in most species, fusiform with a bulb-like enlargement apically in <italic><tp:taxon-name>Zapotecanillus kavanaughi</tp:taxon-name></italic> (<xref ref-type="fig" rid="F12">Fig. 75</xref>).</p><fig id="F11" position="float" orientation="portrait"><label>Figures 68–71.</label><caption><p>Illustrations of ovipositor sclerites of <italic><tp:taxon-name>Zapotecanillus</tp:taxon-name></italic> species. <bold>68</bold> <italic><tp:taxon-name>Zapotecanillus oaxacanus</tp:taxon-name></italic> (MEXICO, Oaxaca, 18.7mi N Valle National) <bold>69</bold> <italic><tp:taxon-name>Zapotecanillus nanus</tp:taxon-name></italic> (MEXICO, Oaxaca, 15.1mi N Valle National) <bold>70</bold> <italic><tp:taxon-name>Zapotecanillus kavanaughi</tp:taxon-name></italic> (MEXICO, Oaxaca, 14km N San Juan) <bold>71</bold> <italic><tp:taxon-name>Zapotecanillus longinoi</tp:taxon-name></italic> (MEXICO, Chiapas, Sierra Morena). b – base of gonocoxite 2, bl – blade of gonocoxite 2, es – ensiform seta; gc1 – gonocoxite 1; gc 2 – gonocoxite 2; lt – laterotergite; ns – nematiform seta. Scale bar = 0.05mm.</p></caption><graphic xmlns:xlink="http://www.w3.org/1999/xlink" xlink:href="ZooKeys-352-051-g011.jpg" position="float" orientation="portrait" xlink:type="simple"/></fig><fig id="F12" position="float" orientation="portrait"><label>Figures 72–76.</label><caption><p>Illustrations of spermatheca, spermathecal duct, and spermathecal gland of <italic><tp:taxon-name>Zapotecanillus</tp:taxon-name></italic> species. <bold>72</bold> <italic><tp:taxon-name>Zapotecanillus oaxacanus</tp:taxon-name></italic> (MEXICO, Oaxaca, 18.7mi N Valle National) <bold>73</bold> <italic><tp:taxon-name>Zapotecanillus nanus</tp:taxon-name></italic> (MEXICO, Oaxaca, 15.1mi N Valle National) <bold>74</bold> <italic><tp:taxon-name>Zapotecanillus iviei</tp:taxon-name></italic> (MEXICO, Oaxaca, 2mi S Cerro Pelon) <bold>75</bold> <italic><tp:taxon-name>Zapotecanillus kavanaughi</tp:taxon-name></italic> (MEXICO, Oaxaca, 14km N San Juan) <bold>76</bold> <italic><tp:taxon-name>Zapotecanillus longinoi</tp:taxon-name></italic> (MEXICO, Chiapas, Sierra Morena). sd – spermathecal duct; sg – spermathecal gland; sp – spermatheca. Scale bar = 0.05mm.</p></caption><graphic xmlns:xlink="http://www.w3.org/1999/xlink" xlink:href="ZooKeys-352-051-g012.jpg" position="float" orientation="portrait" xlink:type="simple"/></fig></tp:treatment-sec><tp:treatment-sec sec-type="Included taxa"><title>Included taxa.</title><p>The new genus includes eight species: <italic><tp:taxon-name>Zapotecanillus oaxacanus</tp:taxon-name></italic> sp. n., <italic><tp:taxon-name>Zapotecanillus nanus</tp:taxon-name></italic> sp. n., <italic><tp:taxon-name>Zapotecanillus ixtlanus</tp:taxon-name></italic> sp. n., <italic><tp:taxon-name>Zapotecanillus iviei</tp:taxon-name></italic> sp. n., <italic><tp:taxon-name>Zapotecanillus montanus</tp:taxon-name></italic> sp. n., <italic><tp:taxon-name>Zapotecanillus pecki</tp:taxon-name></italic> sp. n., <italic><tp:taxon-name>Zapotecanillus kavanaughi</tp:taxon-name></italic> sp. n., and <italic><tp:taxon-name>Zapotecanillus longinoi</tp:taxon-name></italic> sp. n.</p></tp:treatment-sec><tp:treatment-sec sec-type="Geographical distribution"><title>Geographical distribution.</title><p>The species of this genus are known from three mountain ranges of Mexico: the Sierra Madre de Oaxaca, the Sierra Madre del Sur and the Sierra Madre de Chiapas, within the states of Oaxaca and Chiapas (<xref ref-type="fig" rid="F13">Fig. 77</xref>). This type of distribution best fits <xref ref-type="bibr" rid="B18">Halffter’s (1987)</xref> Meso-American Montane Distribution Pattern.</p><fig id="F13" position="float" orientation="portrait"><label>Figure 77.</label><caption><p>Map of southern Mexico and adjacent part of Guatemala, showing positions of locality records for the species of <italic><tp:taxon-name>Zapotecanillus</tp:taxon-name></italic>. <italic><tp:taxon-name>Zapotecanillus oaxacanus</tp:taxon-name></italic> – black quadrangle; <italic><tp:taxon-name>Zapotecanillus nanus</tp:taxon-name></italic> – white triangles; <italic><tp:taxon-name>Zapotecanillus ixtlanus</tp:taxon-name></italic> – white circle; <italic><tp:taxon-name>Zapotecanillus iviei</tp:taxon-name></italic> – black star; <italic><tp:taxon-name>Zapotecanillus kavanaughi</tp:taxon-name></italic> – black circle; <italic><tp:taxon-name>Zapotecanillus montanus</tp:taxon-name></italic> – white quadrangle; <italic><tp:taxon-name>Zapotecanillus pecki</tp:taxon-name></italic> – black flower; <italic><tp:taxon-name>Zapotecanillus longinoi</tp:taxon-name></italic> – black triangles; <italic><tp:taxon-name>Zapotecanillus</tp:taxon-name></italic> sp. – white star. Brown stars – range of <italic><tp:taxon-name>Geocharidius</tp:taxon-name></italic> species (original data). 1 – Sierra Madre de Oaxaca; 2 – Sierra Madre del Sur; 3 – Sierra Madre de Chiapas. White dots – the Isthmus of Tehuantepec.</p></caption><graphic xmlns:xlink="http://www.w3.org/1999/xlink" xlink:href="ZooKeys-352-051-g013.jpg" position="float" orientation="portrait" xlink:type="simple"/></fig></tp:treatment-sec><tp:treatment-sec sec-type="Way of life"><title>Way of life.</title><p>According to the label information, specimens of the new genus were taken from the leaf litter within the 1200–3000m range of altitudes at the Sierra Madre de Oaxaca, and in mesophyll and cloud forests within the 1330–2140m range of altitudes at the Sierra Madre de Chiapas. Collecting dates are May, June, July and August. One specimen from the Sierra Madre de Oaxaca was taken “under bark hardwood”.</p><!--PageBreak--><!--PageBreak--></tp:treatment-sec><tp:treatment-sec sec-type="Relationships"><title>Relationships.</title><p>The position of <italic><tp:taxon-name>Zapotecanillus</tp:taxon-name></italic> within the North and Central American <tp:taxon-name>Anillina</tp:taxon-name> is unclear at present, and awaits molecular data analysis or further discoveries and subsequent morphological analyses of the Middle American anilline taxa. Members of this new genus differ principally from those of the southern stock of Middle American anilline genera (<italic><tp:taxon-name>Geocharidius</tp:taxon-name></italic> Jeannel, <italic><tp:taxon-name>Honduranillus</tp:taxon-name></italic> Zaballos, <italic><tp:taxon-name>Mexanillus</tp:taxon-name></italic> Vigna Taglianti) in having a different arrangement of the last three pores of the umbilicate series and the fused labium, and from geographically proximate <italic><tp:taxon-name>Geocharidius</tp:taxon-name></italic> and <italic><tp:taxon-name>Mexanillus</tp:taxon-name></italic> in having distinct paraglossae. They differ from members of the northern stock of North American anilline genera (<italic><tp:taxon-name>Anillaspis</tp:taxon-name></italic> Casey, <italic><tp:taxon-name>Anillinus</tp:taxon-name></italic> Casey, <italic><tp:taxon-name>Anillodes</tp:taxon-name></italic> Jeannel, <italic><tp:taxon-name>Micranillodes</tp:taxon-name></italic> Jeannel, <italic><tp:taxon-name>Serranillus</tp:taxon-name></italic> Barr) in lacking fixed discal pores on the elytra.</p><p>The key provided below allows distinguishing members of the new genus from those of the other continental North and Middle American anilline genera:</p><table-wrap content-type="key" position="anchor" orientation="portrait"><table><tbody><tr><td rowspan="1" colspan="1">1</td><td rowspan="1" colspan="1">Elytra without fixed discal setae (<xref ref-type="fig" rid="F1">Figs 3–4</xref>). Mexico and Central America</td><td rowspan="1" colspan="1">2</td></tr><tr><td rowspan="1" colspan="1">–</td><td rowspan="1" colspan="1">Elytra with 3 pairs of fixed discal setae. North of Mexico</td><td rowspan="1" colspan="1">other genera (<italic><tp:taxon-name>Anillaspis</tp:taxon-name></italic> Casey, <italic><tp:taxon-name>Anillinus</tp:taxon-name></italic> Casey, <italic><tp:taxon-name>Anillodes</tp:taxon-name></italic> Jeannel, <italic><tp:taxon-name>Micranillodes</tp:taxon-name></italic> Jeannel, <italic><tp:taxon-name>Serranillus</tp:taxon-name></italic> Barr)</td></tr><tr><td rowspan="1" colspan="1">2</td><td rowspan="1" colspan="1">Labium fused, without mental-submental suture (<xref ref-type="fig" rid="F2">Fig. 7</xref>). Pores 8 and 9 of umbilicate series geminate, much closer to each other, than 8<sup>th</sup> to 7<sup>th</sup> (<xref ref-type="fig" rid="F1">Fig. 3</xref>)</td><td rowspan="1" colspan="1"><italic><tp:taxon-name>Zapotecanillus</tp:taxon-name></italic>,gen. n.</td></tr><tr><td rowspan="1" colspan="1">–</td><td rowspan="1" colspan="1">Labium free, with distinct mental-submental suture (<xref ref-type="fig" rid="F2">Fig. 8</xref>). Pores 7, 8 and 9 of umbilicate series equidistant (<xref ref-type="fig" rid="F1">Fig. 4</xref>)</td><td rowspan="1" colspan="1">3</td></tr><tr><td rowspan="1" colspan="1">3</td><td rowspan="1" colspan="1">Pronotum convex. Glossal sclerite without distinct paraglossae (<xref ref-type="fig" rid="F2">Fig. 8</xref>). Size smaller, less than 2.7mm</td><td rowspan="1" colspan="1">4</td></tr><tr><td rowspan="1" colspan="1">–</td><td rowspan="1" colspan="1">Pronotum subdepressed. Glossal sclerite with distinct paraglossae (as in <xref ref-type="fig" rid="F2">Fig. 7</xref>). Size larger, 3mm</td><td rowspan="1" colspan="1"><italic><tp:taxon-name>Honduranillus</tp:taxon-name></italic> Zaballos</td></tr><tr><td rowspan="1" colspan="1">4</td><td rowspan="1" colspan="1">Length greater than 2.2 mm. Head with impressed, subparallel frontal furrows and shortened latero-frontal carinae. Appendages, especially tarsi, elongate; 1<sup>st</sup> tarsomeres of middle and hind legs very long, longer than the length of tarsomeres 2-4 combined. Troglobitic beetles</td><td rowspan="1" colspan="1"><italic><tp:taxon-name>Mexanillus</tp:taxon-name></italic> Vigna Taglianti</td></tr><tr><td rowspan="1" colspan="1">–</td><td rowspan="1" colspan="1">Length less than 1.9 mm. Head with faint and divergent frontal furrows and long latero-frontal carinae. Appendages of standard length, 1<sup>st</sup> tarsomere of middle and hind legs shorter than tarsomeres 2-4 combined. Litter-dwelling beetles</td><td rowspan="1" colspan="1"><italic><tp:taxon-name>Geocharidius</tp:taxon-name></italic> Jeannel</td></tr></tbody></table></table-wrap></tp:treatment-sec><ref-list><ref id="B27"><mixed-citation xmlns:xlink="http://www.w3.org/1999/xlink" xlink:type="simple"><person-group><name name-style="western"><surname>Maddison</surname><given-names>DR</given-names></name></person-group> (<year>1993</year>) <article-title>Systematics of the Holarctic beetle subgenus <italic>Bracteon</italic> and related <italic>Bembidion</italic> (Coleoptera: Carabidae).</article-title><source>Bulletin of the Museum of Comparative Zoology</source><volume>153</volume>: <fpage>143</fpage>–<lpage>299</lpage>. <ext-link ext-link-type="uri" xlink:href="http://biostor.org/reference/612" xlink:type="simple">http://biostor.org/reference/612</ext-link></mixed-citation></ref><ref id="B41"><mixed-citation xmlns:xlink="http://www.w3.org/1999/xlink" xlink:type="simple"><person-group><name name-style="western"><surname>Stork</surname><given-names>NE</given-names></name></person-group> (<year>1980</year>) <article-title>A scanning electron microscope study of tarsal adhesive setae in the Coleoptera.</article-title><source>Zoological Journal of the Linnean Society</source><volume>68</volume>: <fpage>175</fpage>-<lpage>306</lpage>. doi: <ext-link ext-link-type="uri" xlink:href="http://dx.doi.org/10.1111/j.1096-3642.1980.tb01121.x" xlink:type="simple">10.1111/j.1096-3642.1980.tb01121.x</ext-link></mixed-citation></ref><ref id="B20"><mixed-citation xmlns:xlink="http://www.w3.org/1999/xlink" xlink:type="simple"><person-group><name name-style="western"><surname>Hlavac</surname><given-names>TF</given-names></name></person-group> (<year>1971</year>) <article-title>Differentiation of the carabid antenna cleaner.</article-title><source>Psyche</source><volume>78</volume>: <fpage>51</fpage>-<lpage>66</lpage>.</mixed-citation></ref><ref id="B18"><mixed-citation xmlns:xlink="http://www.w3.org/1999/xlink" xlink:type="simple"><person-group><name name-style="western"><surname>Halffter</surname><given-names>G</given-names></name></person-group> (<year>1987</year>) <article-title>Biogeography of the montane entomofauna of Mexico and Central America.</article-title><source>Annual Review of Entomology</source><volume>32</volume>: <fpage>95</fpage>-<lpage>114</lpage>. doi: <ext-link ext-link-type="uri" xlink:href="http://dx.doi.org/10.1146/annurev.en.32.010187.000523" xlink:type="simple">10.1146/annurev.en.32.010187.000523</ext-link></mixed-citation></ref></ref-list></tp:taxon-treatment>
