# Supplementary material for: A new genus and eight new species of the subtribe Anillina (Carabidae, Trechinae, Bembidiini) from Mexico, with a cladistic analysis and some notes on the evolution of the genus
Source: Zookeys. 2013 Nov 19;(352):51–92. doi: 10.3897/zookeys.352.6052 (PMC3837398; doi:10.3897/zookeys.352.6052)
Supplement: XML Treatment for Zapotecanillus oaxacanus [file zookeys.352.6052-treatment2.xml]

<!DOCTYPE tp:taxon-treatment
  PUBLIC "-//TaxonX//DTD Taxonomic Treatment Publishing DTD v0 20100105//EN" "tax-treatment-NSO.dtd">
<tp:taxon-treatment xmlns:tp="http://www.plazi.org/taxpub"><tp:treatment-meta><mixed-citation publication-type="journal"><person-group><name><surname>Sokolov</surname><given-names>Igor M.</given-names></name></person-group><article-title>A new genus and eight new species of the subtribe Anillina (Carabidae, Trechinae, Bembidiini) from Mexico, with a cladistic analysis and some notes on the evolution of the genus</article-title><source>Zookeys</source><day>19</day><month>11</month><year>2013</year><volume>2013</volume><issue>352</issue><fpage>51</fpage><lpage>92</lpage><pub-id pub-id-type="doi">10.3897/zookeys.352.6052</pub-id></mixed-citation></tp:treatment-meta><tp:nomenclature><tp:taxon-name>
                        <tp:taxon-name-part taxon-name-part-type="genus">Zapotecanillus</tp:taxon-name-part>
                        <tp:taxon-name-part taxon-name-part-type="species">oaxacanus</tp:taxon-name-part>
                        <object-id xmlns:xlink="http://www.w3.org/1999/xlink" content-type="zoobank" xlink:type="simple">http://zoobank.org/86234081-8CB0-45D0-861D-721A0C05174A</object-id>
                        <object-id xmlns:xlink="http://www.w3.org/1999/xlink" xlink:type="simple">http://species-id.net/wiki/Zapotecanillus_oaxacanus</object-id>
                    </tp:taxon-name><tp:taxon-status xmlns:xlink="http://www.w3.org/1999/xlink" xlink:type="simple">sp. n.</tp:taxon-status><xref ref-type="fig" rid="F1">Figs 1</xref><xref ref-type="fig" rid="F1">, 3</xref><xref ref-type="fig" rid="F2">, 5</xref><xref ref-type="fig" rid="F2">, 7</xref><xref ref-type="fig" rid="F3">, 9</xref><xref ref-type="fig" rid="F4">–13</xref><xref ref-type="fig" rid="F5">, 15–18</xref><xref ref-type="fig" rid="F5">, 22</xref><xref ref-type="fig" rid="F6">, 24</xref><xref ref-type="fig" rid="F7">, 32</xref><xref ref-type="fig" rid="F8">, 36–38</xref><xref ref-type="fig" rid="F10">, 60</xref><xref ref-type="fig" rid="F11">, 68</xref><xref ref-type="fig" rid="F12">, 72</xref><xref ref-type="fig" rid="F13">, 77</xref><xref ref-type="fig" rid="F15">, 90–92</xref><xref ref-type="fig" rid="F15">, 94</xref></tp:nomenclature><tp:treatment-sec sec-type="Type material"><title>Type material.</title><p>HOLOTYPE, male, in NMNH, point-mounted, labeled: \MEXICO. Oaxaca 18.7mi S Valle Nacional 5200’ 17 Aug.1973\ A.Newton Collector \ Loan from <!--PageBreak-->NMNH 2051867\. PARATYPES (8 ex., 4♂2♀ were dissected), labeled same as a holotype, except two specimens, which have an additional label: \<italic><tp:taxon-name>Geocharidius</tp:taxon-name></italic> <italic>n. sp.</italic> det. T.L.Erwin <italic>76</italic>\ each, where italicized font means handwritten (deposited in CAS, NMNH).</p></tp:treatment-sec><tp:treatment-sec sec-type="Specific epithet"><title>Specific epithet.</title><p>The specific epithet is a Latinized adjective in the masculine form based on Oaxaca, the state of Mexico from which the new species is described.</p></tp:treatment-sec><tp:treatment-sec sec-type="Type locality"><title>Type locality.</title><p>Mexico, Oaxaca, 18.7mi S from Valle Nacional.</p></tp:treatment-sec><tp:treatment-sec sec-type="Recognition"><title>Recognition.</title><p>Adults of this new species can be distinguished easily from those of other species of the genus by the following combination of external characters: bicolored and robust appearance, comparatively small head and distinctly transverse pronotum.</p></tp:treatment-sec><tp:treatment-sec sec-type="Description"><title>Description.</title><p><italic>Size</italic>. Medium-sized for the genus (SBL range 1.30-1.36 mm, mean 1.33±0.049 mm, n=8).</p><p><italic>Habitus</italic>. Body form (<xref ref-type="fig" rid="F6">Fig. 24</xref>) moderately convex, slightly elongate (WE/SBL 0.41±0.09), head narrow for genus compared to pronotum (WH/WPm 0.69±0.015), pronotum wide compared to elytra (WPm/WE 0.81±0.017).</p><p><italic>Color</italic>. Body bicolored: head and pronotum brunneorufous, elytra rufotestaceous, appendages testaceous.</p><p><italic>Microsculpture</italic>. Disc of pronotum with well-developed microsculpture.</p><p><italic>Prothorax</italic>. Pronotum (<xref ref-type="fig" rid="F7">Fig. 32</xref>) relatively long (LP/LE 0.44±0.006) and markedly transverse (WPm/LP 1.33±0.022), with lateral margins straight and moderately constricted posteriorly (WPm/WPp 1.32±0.034). Basal margin straight. Contour of posterior angles nearly rectangular (100–110°) with 1–2 small denticles in front of the angles.</p><p><italic>Elytra</italic> (<xref ref-type="fig" rid="F1">Fig. 3</xref>). Convex, not depressed along suture, comparatively wide (WE/LE 0.73±0.013). Margins rounded, slightly divergent in basal half, evenly rounded to apex in apical half, maximal width of elytra at midpoint.</p><p><italic>Legs</italic>. 1<sup>st</sup> male protarsomere only slightly dilated (<xref ref-type="fig" rid="F5">Fig. 22</xref>).</p><!--PageBreak--><p><italic>Male genitalia</italic>. Median lobe of aedeagus (<xref ref-type="fig" rid="F8">Fig. 36</xref>), with short and transverse apex, broadly rounded at tip. Dorsal plate 1 long, with apical pointed attenuation of moderate length. Dorsal plate 2 joined to plate 1 at its middle ventrally, where it forms a distinct protuberance. Ventral sclerites elongate, with subparallel sides and obliquely stretched from dorsal plates towards ventral margin of median lobe. Right paramere short and moderately wide (<xref ref-type="fig" rid="F8">Fig. 38</xref>). Left paramere with distinct apical constriction (<xref ref-type="fig" rid="F8">Fig. 37</xref>). Ring sclerite with long handle-like extension, widely rounded apically (<xref ref-type="fig" rid="F10">Fig. 60</xref>).</p><p><italic>Female genitalia</italic>. Gonocoxite 2 rather long, with slightly curved blade and rounded apex (<xref ref-type="fig" rid="F11">Fig. 68</xref>). Laterotergite with 7-8 setae. Spermatheca standard for genus (<xref ref-type="fig" rid="F12">Fig. 72</xref>).</p><p><bold>Geographical distribution.</bold> This species is known only from the type locality in the Sierra de Juárez Range, a part of the Sierra Madre de Oaxaca, within the high course of the Rio de Valle Nacional (<xref ref-type="fig" rid="F13">Figs 77</xref> and <xref ref-type="fig" rid="F15">94</xref>, black quadrangles).</p><p><bold>Way of life.</bold> Specimens of this species were collected at an altitude of 5200 feet (1600 m).</p><p><bold>Relationships.</bold> The armature of internal sac of <italic><tp:taxon-name>Zapotecanillus oaxacanus</tp:taxon-name></italic> males is nearly indistinguishable from that of <italic><tp:taxon-name>Zapotecanillus nanus</tp:taxon-name></italic> and <italic><tp:taxon-name>Zapotecanillus ixtlanus</tp:taxon-name></italic> males, described below, clearly suggesting both of them as closest relatives. The former species is sympatric with <italic><tp:taxon-name>Zapotecanillus oaxacanus</tp:taxon-name></italic> and, based on the same label data, may also be syntopic (i.e., their members may occur together in the same habitat). See also <xref ref-type="fig" rid="F15">Fig. 90</xref> for cladistic affinities.</p></tp:treatment-sec><tp:treatment-sec><!--Section generated to contain objects referenced in tp:taxon-treatment.--><fig id="F1" position="float" orientation="portrait"><label>Figures 1–4.</label><caption><p>SEM images of body parts of <italic><tp:taxon-name>Zapotecanillus</tp:taxon-name></italic> and <italic><tp:taxon-name>Geocharidius</tp:taxon-name></italic>. Pronotum: <bold>1</bold> <italic><tp:taxon-name>Zapotecanillus oaxacanus</tp:taxon-name></italic> <bold>2</bold> <italic><tp:taxon-name>Geocharidius integripennis</tp:taxon-name></italic>. Elytra: <bold>3</bold> <italic><tp:taxon-name>Zapotecanillus oaxacanus</tp:taxon-name></italic>; <bold>4</bold> <italic><tp:taxon-name>Geocharidius integripennis</tp:taxon-name></italic>. als – anterior lateral pronotal setae; ls – midlateral pronotal seta; bm – basal margin; bs – basilateral pronotal seta; ed2 – scutellar seta; ed8 – apical seta; eo1-9 – setae 1–9 from the umbilicate series; ss – subapical sinuation. Scale bar= 0.2mm.</p></caption><graphic xmlns:xlink="http://www.w3.org/1999/xlink" xlink:href="ZooKeys-352-051-g001.jpg" position="float" orientation="portrait" xlink:type="simple"/></fig><fig id="F2" position="float" orientation="portrait"><label>Figures 5–8.</label><caption><p>SEM images of structural features of <italic><tp:taxon-name>Zapotecanillus</tp:taxon-name></italic> and <italic><tp:taxon-name>Geocharidius</tp:taxon-name></italic>. Head, dorsal aspect. <bold>5</bold> <italic><tp:taxon-name>Zapotecanillus oaxacanus</tp:taxon-name></italic> <bold>6</bold> <italic><tp:taxon-name>Geocharidius integripennis</tp:taxon-name></italic>. Labium, ventral aspect <bold>7</bold> <italic><tp:taxon-name>Zapotecanillus oaxacanus</tp:taxon-name></italic> <bold>8</bold> <italic><tp:taxon-name>Geocharidius integripennis</tp:taxon-name></italic>. ass – anterior supraorbital seta; cl – clypeus; cs – clypeal seta; fs – frontal seta; ft – frontal tubercle; gsc – glossal sclerite; l – labrum; llm – lateral lobe of mentum; m – mentum; mms – medial mental setae; mp3 – maxillary palpomere 3; mp4 – maxillary palpomere 4; ms – mental-submental suture; pg – paraglossa; pss – posterior supraorbital seta; sm – submentum. Scale bar = 0.1mm.</p></caption><graphic xmlns:xlink="http://www.w3.org/1999/xlink" xlink:href="ZooKeys-352-051-g002.jpg" position="float" orientation="portrait" xlink:type="simple"/></fig><fig id="F3" position="float" orientation="portrait"><label>Figures 9–12.</label><caption><p>Drawings of the mouthparts of <italic><tp:taxon-name>Zapotecanillus oaxacanus</tp:taxon-name></italic>. <bold>9</bold> left mandible, dorsal aspect <bold>10</bold> right mandible, dorsal aspect <bold>11</bold> labium, ventral aspect <bold>12</bold> right maxilla, ventral aspect. art – anterior retinacular tooth; c – cardo; dls – dorsal lobe of stipes; e – epilobe of mentum; gs – glossal seta; g1 – galeomere 1; g2 – galeomere 2; lc – lacinia; lms – lateral mental seta; lp2 – labial palpomere 2; lp3 – labial palpomere 3; lss1 – lateral submental seta 1; lss2 – lateral submental seta 2; m – molar tooth; mms – medial mental seta; mp2 – maxillary palpomere 2; mp3 – maxillary palpomere 3; mp4 – maxillary palpomere 4; pf – palpifer; pg – paraglossa; pge – palpiger; pm – premolar tooth; pms – paramedial mental seta; prss – primary submental seta; prt – posterior retinacular tooth; tr – terebral ridge; tt – terebral tooth; vls – ventral lobe of stipes. Scale bars = 0.1mm (Figs <bold>9–10</bold>); 0.05mm (Figs <bold>11–12</bold>).</p></caption><graphic xmlns:xlink="http://www.w3.org/1999/xlink" xlink:href="ZooKeys-352-051-g003.jpg" position="float" orientation="portrait" xlink:type="simple"/></fig><fig id="F4" position="float" orientation="portrait"><label>Figures 13–14.</label><caption><p>Images of metaventrite and first abdominal ventrites of <italic><tp:taxon-name>Zapotecanillus</tp:taxon-name></italic> and <italic><tp:taxon-name>Geocharidius</tp:taxon-name></italic>. <bold>13</bold> <italic><tp:taxon-name>Zapotecanillus oaxacanus</tp:taxon-name></italic> <bold>14</bold> <italic><tp:taxon-name>Geocharidius integripennis</tp:taxon-name></italic>. ipa – intercoxal process of abdominal ventrite 2; mes – metendosternite; mte – metanepisternum; mtv – metaventrite; v1-v3 – abdominal ventrites 1–3. Scale bar = 0.1mm.</p></caption><graphic xmlns:xlink="http://www.w3.org/1999/xlink" xlink:href="ZooKeys-352-051-g004.jpg" position="float" orientation="portrait" xlink:type="simple"/></fig><fig id="F5" position="float" orientation="portrait"><label>Figures 15–23.</label><caption><p>Structural features of front legs of <italic><tp:taxon-name>Zapotecanillus</tp:taxon-name></italic>. Left protibia of <italic><tp:taxon-name>Zapotecanillus oaxacanus</tp:taxon-name></italic>: <bold>15</bold> ventral aspect <bold>16</bold> tarsal claws <bold>17</bold> lateral aspect <bold>18</bold> dorso-lateral aspect. Left protibia of <italic><tp:taxon-name>Zapotecanillus nanus</tp:taxon-name></italic>: <bold>19</bold> dorsal aspect. Male left protarsi, ventral aspect: <bold>20</bold> <italic><tp:taxon-name>Zapotecanillus nanus</tp:taxon-name></italic> <bold>21</bold> <italic><tp:taxon-name>Zapotecanillus iviei</tp:taxon-name></italic> <bold>22</bold> <italic><tp:taxon-name>Zapotecanillus oaxacanus</tp:taxon-name></italic> <bold>23</bold> <italic><tp:taxon-name>Zapotecanillus kavanaughi</tp:taxon-name></italic>. ac – antenna cleaner; as – articulo-seta, asp – anterior spur; asr – anterior setal row; cls – clip setae; psp – posterior spur; psr – posterior setal row; sb – setal band; ta1 – tarsomere 1; tbn – tibial notch. Scale bars = 0.1mm (Figs <bold>15, 17–19</bold>); 0.05mm (Figs <bold>20–23</bold>).</p></caption><graphic xmlns:xlink="http://www.w3.org/1999/xlink" xlink:href="ZooKeys-352-051-g005.jpg" position="float" orientation="portrait" xlink:type="simple"/></fig><fig id="F6" position="float" orientation="portrait"><label>Figures 24–31.</label><caption><p>Habitus images of <italic><tp:taxon-name>Zapotecanillus</tp:taxon-name></italic> species. <bold>24</bold> <italic><tp:taxon-name>Zapotecanillus oaxacanus</tp:taxon-name></italic> (MEXICO, Oaxaca, 18.7mi N Valle National), paratype <bold>25</bold> <italic><tp:taxon-name>Zapotecanillus nanus</tp:taxon-name></italic> (MEXICO, Oaxaca, 18.7mi N Valle National), paratype <bold>26</bold> <italic><tp:taxon-name>Zapotecanillus ixtlanus</tp:taxon-name></italic> (MEXICO, Oaxaca, 37mi S Valle National), paratype <bold>27</bold> <italic><tp:taxon-name>Zapotecanillus iviei</tp:taxon-name></italic> (MEXICO, Oaxaca, 2mi S Cerro Pelon), paratype <bold>28</bold> <italic><tp:taxon-name>Zapotecanillus kavanaughi</tp:taxon-name></italic> (MEXICO, Oaxaca, 14km N San Juan), paratype <bold>29</bold> <italic><tp:taxon-name>Zapotecanillus montanus</tp:taxon-name></italic> (MEXICO, Oaxaca, 52mi N Oaxaca), paratype <bold>30</bold> <italic><tp:taxon-name>Zapotecanillus pecki</tp:taxon-name></italic> (MEXICO, Oaxaca, 3.5mi S Suchixtepec), paratype <bold>31</bold> <italic><tp:taxon-name>Zapotecanillus longinoi</tp:taxon-name></italic> (MEXICO, Chiapas, Sierra Morena), paratype. Scale bar = 0.5mm.</p></caption><graphic xmlns:xlink="http://www.w3.org/1999/xlink" xlink:href="ZooKeys-352-051-g006.jpg" position="float" orientation="portrait" xlink:type="simple"/></fig><fig id="F7" position="float" orientation="portrait"><label>Figures 32–35.</label><caption><p>Pronotum images of <italic><tp:taxon-name>Zapotecanillus</tp:taxon-name></italic> species. <bold>32</bold> <italic><tp:taxon-name>Zapotecanillus oaxacanus</tp:taxon-name></italic> (MEXICO, Oaxaca, 18.7mi N Valle National) <bold>33</bold> <italic><tp:taxon-name>Zapotecanillus kavanaughi</tp:taxon-name></italic> (MEXICO, Oaxaca, 14km N San Juan) <bold>34</bold> <italic><tp:taxon-name>Zapotecanillus iviei</tp:taxon-name></italic> (MEXICO, Oaxaca, 2mi S Cerro Pelon) <bold>35</bold> <italic><tp:taxon-name>Zapotecanillus pecki</tp:taxon-name></italic> (MEXICO, Oaxaca, 3.5mi S Suchixtepec). Scale bar = 0.25mm.</p></caption><graphic xmlns:xlink="http://www.w3.org/1999/xlink" xlink:href="ZooKeys-352-051-g007.jpg" position="float" orientation="portrait" xlink:type="simple"/></fig><fig id="F8" position="float" orientation="portrait"><label>Figures 36–47.</label><caption><p>Illustrations of male aedeagus of <italic><tp:taxon-name>Zapotecanillus</tp:taxon-name></italic> species. <italic><tp:taxon-name>Zapotecanillus oaxacanus</tp:taxon-name></italic> (MEXICO, Oaxaca, 18.7mi N Valle National) <bold>36</bold> median lobe, right lateral aspect <bold>37</bold> left paramere, left lateral aspect <bold>38</bold> right paramere, right lateral aspect. <italic><tp:taxon-name>Zapotecanillus nanus</tp:taxon-name></italic> (MEXICO, Oaxaca, 18.7mi N Valle National) <bold>39</bold> median lobe, right lateral aspect <bold>40</bold> left paramere, left lateral aspect <bold>41</bold> right paramere, right lateral aspect. <italic><tp:taxon-name>Zapotecanillus ixtlanus</tp:taxon-name></italic> (MEXICO, Oaxaca, 37mi S Valle National) <bold>42</bold> median lobe, right lateral aspect <bold>43</bold> left paramere, left lateral aspect <bold>44</bold> right paramere, right lateral aspect. <italic><tp:taxon-name>Zapotecanillus iviei</tp:taxon-name></italic> (MEXICO, Oaxaca, 2mi S Cerro Pelon) <bold>45</bold> median lobe, right lateral aspect <bold>46</bold> left paramere, left lateral aspect <bold>47</bold> right paramere, right lateral aspect. dp1 – dorsal plate 1; dp2 – dorsal plate 2; vsc – ventral sclerite. Scale bar = 0.05mm.</p></caption><graphic xmlns:xlink="http://www.w3.org/1999/xlink" xlink:href="ZooKeys-352-051-g008.jpg" position="float" orientation="portrait" xlink:type="simple"/></fig><fig id="F10" position="float" orientation="portrait"><label>Figures 60–67.</label><caption><p>Illustrations of ring sclerite of <italic><tp:taxon-name>Zapotecanillus</tp:taxon-name></italic> species, male genitalia, dorsal aspect. <bold>60</bold> <italic><tp:taxon-name>Zapotecanillus oaxacanus</tp:taxon-name></italic> (MEXICO, Oaxaca, 18.7mi N Valle National) <bold>61</bold> <italic><tp:taxon-name>Zapotecanillus nanus</tp:taxon-name></italic> (MEXICO, Oaxaca, 18.7mi N Valle National) <bold>62</bold> <italic><tp:taxon-name>Zapotecanillus ixtlanus</tp:taxon-name></italic> (MEXICO, Oaxaca, 37mi S Valle National) <bold>63</bold> <italic><tp:taxon-name>Zapotecanillus iviei</tp:taxon-name></italic> (MEXICO, Oaxaca, 2mi S Cerro Pelon) <bold>64</bold> <italic><tp:taxon-name>Zapotecanillus pecki</tp:taxon-name></italic> (MEXICO, Oaxaca, 3.5mi S Suchixtepec) <bold>65</bold> <italic><tp:taxon-name>Zapotecanillus montanus</tp:taxon-name></italic> (MEXICO, Oaxaca, 52mi N Oaxaca) <bold>66</bold> <italic><tp:taxon-name>Zapotecanillus kavanaughi</tp:taxon-name></italic> (MEXICO, Oaxaca, 14km N San Juan) <bold>67</bold> <italic><tp:taxon-name>Zapotecanillus longinoi</tp:taxon-name></italic> (MEXICO, Chiapas, Sierra Morena). hd – handle of ring sclerite. Scale bar = 0.1mm.</p></caption><graphic xmlns:xlink="http://www.w3.org/1999/xlink" xlink:href="ZooKeys-352-051-g010.jpg" position="float" orientation="portrait" xlink:type="simple"/></fig><fig id="F11" position="float" orientation="portrait"><label>Figures 68–71.</label><caption><p>Illustrations of ovipositor sclerites of <italic><tp:taxon-name>Zapotecanillus</tp:taxon-name></italic> species. <bold>68</bold> <italic><tp:taxon-name>Zapotecanillus oaxacanus</tp:taxon-name></italic> (MEXICO, Oaxaca, 18.7mi N Valle National) <bold>69</bold> <italic><tp:taxon-name>Zapotecanillus nanus</tp:taxon-name></italic> (MEXICO, Oaxaca, 15.1mi N Valle National) <bold>70</bold> <italic><tp:taxon-name>Zapotecanillus kavanaughi</tp:taxon-name></italic> (MEXICO, Oaxaca, 14km N San Juan) <bold>71</bold> <italic><tp:taxon-name>Zapotecanillus longinoi</tp:taxon-name></italic> (MEXICO, Chiapas, Sierra Morena). b – base of gonocoxite 2, bl – blade of gonocoxite 2, es – ensiform seta; gc1 – gonocoxite 1; gc 2 – gonocoxite 2; lt – laterotergite; ns – nematiform seta. Scale bar = 0.05mm.</p></caption><graphic xmlns:xlink="http://www.w3.org/1999/xlink" xlink:href="ZooKeys-352-051-g011.jpg" position="float" orientation="portrait" xlink:type="simple"/></fig><fig id="F12" position="float" orientation="portrait"><label>Figures 72–76.</label><caption><p>Illustrations of spermatheca, spermathecal duct, and spermathecal gland of <italic><tp:taxon-name>Zapotecanillus</tp:taxon-name></italic> species. <bold>72</bold> <italic><tp:taxon-name>Zapotecanillus oaxacanus</tp:taxon-name></italic> (MEXICO, Oaxaca, 18.7mi N Valle National) <bold>73</bold> <italic><tp:taxon-name>Zapotecanillus nanus</tp:taxon-name></italic> (MEXICO, Oaxaca, 15.1mi N Valle National) <bold>74</bold> <italic><tp:taxon-name>Zapotecanillus iviei</tp:taxon-name></italic> (MEXICO, Oaxaca, 2mi S Cerro Pelon) <bold>75</bold> <italic><tp:taxon-name>Zapotecanillus kavanaughi</tp:taxon-name></italic> (MEXICO, Oaxaca, 14km N San Juan) <bold>76</bold> <italic><tp:taxon-name>Zapotecanillus longinoi</tp:taxon-name></italic> (MEXICO, Chiapas, Sierra Morena). sd – spermathecal duct; sg – spermathecal gland; sp – spermatheca. Scale bar = 0.05mm.</p></caption><graphic xmlns:xlink="http://www.w3.org/1999/xlink" xlink:href="ZooKeys-352-051-g012.jpg" position="float" orientation="portrait" xlink:type="simple"/></fig><fig id="F13" position="float" orientation="portrait"><label>Figure 77.</label><caption><p>Map of southern Mexico and adjacent part of Guatemala, showing positions of locality records for the species of <italic><tp:taxon-name>Zapotecanillus</tp:taxon-name></italic>. <italic><tp:taxon-name>Zapotecanillus oaxacanus</tp:taxon-name></italic> – black quadrangle; <italic><tp:taxon-name>Zapotecanillus nanus</tp:taxon-name></italic> – white triangles; <italic><tp:taxon-name>Zapotecanillus ixtlanus</tp:taxon-name></italic> – white circle; <italic><tp:taxon-name>Zapotecanillus iviei</tp:taxon-name></italic> – black star; <italic><tp:taxon-name>Zapotecanillus kavanaughi</tp:taxon-name></italic> – black circle; <italic><tp:taxon-name>Zapotecanillus montanus</tp:taxon-name></italic> – white quadrangle; <italic><tp:taxon-name>Zapotecanillus pecki</tp:taxon-name></italic> – black flower; <italic><tp:taxon-name>Zapotecanillus longinoi</tp:taxon-name></italic> – black triangles; <italic><tp:taxon-name>Zapotecanillus</tp:taxon-name></italic> sp. – white star. Brown stars – range of <italic><tp:taxon-name>Geocharidius</tp:taxon-name></italic> species (original data). 1 – Sierra Madre de Oaxaca; 2 – Sierra Madre del Sur; 3 – Sierra Madre de Chiapas. White dots – the Isthmus of Tehuantepec.</p></caption><graphic xmlns:xlink="http://www.w3.org/1999/xlink" xlink:href="ZooKeys-352-051-g013.jpg" position="float" orientation="portrait" xlink:type="simple"/></fig><fig id="F15" position="float" orientation="portrait"><label>Figures 90–94.</label><caption><p>Cladistic relationships and main events of the natural history of <italic><tp:taxon-name>Zapotecanillus</tp:taxon-name></italic> species, inferred from the cladogram. <bold>90</bold> 75%-majority rule cladogram from the parsimony analysis: character states are shown only for nodes, forward changes as filled circles, and reversals as open circles; numbers under internal branches – indicate bootstrap/Bremer support indices; the letters B, C, and D above the nodes correspond to the maps <bold>91, 92</bold> and <bold>93</bold> below, illustrating evolutionary trends at the appropriate node; bar abbreviations, SMO – Sierra Madre de Oaxaca, SMS – Sierra Madre del Sur, SMC – Sierra Madre de Chiapas <bold>91</bold> syntopic miniaturization, blue bars – <italic><tp:taxon-name>Zapotecanillus oaxacanus</tp:taxon-name></italic>, black bars – <italic><tp:taxon-name>Zapotecanillus nanus</tp:taxon-name></italic> <bold>92</bold> altitudinal expansion, blue dots – <italic><tp:taxon-name>Zapotecanillus ixtlanus</tp:taxon-name></italic>, black dots – <italic><tp:taxon-name>Zapotecanillus oaxacanus</tp:taxon-name></italic> + <italic><tp:taxon-name>Zapotecanillus nanus</tp:taxon-name></italic> <bold>93</bold> regional dispersal, SMO – Sierra Madre de Oaxaca, SMS – Sierra Madre del Sur, SMC – Sierra Madre de Chiapas <bold>94</bold> modern distribution of species, <italic><tp:taxon-name>Zapotecanillus oaxacanus</tp:taxon-name></italic> – black quadrangle; <italic><tp:taxon-name>Zapotecanillus nanus</tp:taxon-name></italic> – white triangles; <italic><tp:taxon-name>Zapotecanillus ixtlanus</tp:taxon-name></italic> – white circle; <italic><tp:taxon-name>Zapotecanillus iviei</tp:taxon-name></italic> – black star; <italic><tp:taxon-name>Zapotecanillus kavanaughi</tp:taxon-name></italic> – black circle; <italic><tp:taxon-name>Zapotecanillus montanus</tp:taxon-name></italic> – white quadrangle; <italic><tp:taxon-name>Zapotecanillus pecki</tp:taxon-name></italic> – black flower; <italic><tp:taxon-name>Zapotecanillus longinoi</tp:taxon-name></italic> – black triangles.</p></caption><graphic xmlns:xlink="http://www.w3.org/1999/xlink" xlink:href="ZooKeys-352-051-g015.jpg" position="float" orientation="portrait" xlink:type="simple"/></fig></tp:treatment-sec></tp:taxon-treatment>
