# Supplementary material for: A new genus and eight new species of the subtribe Anillina (Carabidae, Trechinae, Bembidiini) from Mexico, with a cladistic analysis and some notes on the evolution of the genus
Source: Zookeys. 2013 Nov 19;(352):51–92. doi: 10.3897/zookeys.352.6052 (PMC3837398; doi:10.3897/zookeys.352.6052)
Supplement: XML Treatment for Zapotecanillus nanus [file zookeys.352.6052-treatment3.xml]

<!DOCTYPE tp:taxon-treatment
  PUBLIC "-//TaxonX//DTD Taxonomic Treatment Publishing DTD v0 20100105//EN" "tax-treatment-NSO.dtd">
<tp:taxon-treatment xmlns:tp="http://www.plazi.org/taxpub"><tp:treatment-meta><mixed-citation publication-type="journal"><person-group><name><surname>Sokolov</surname><given-names>Igor M.</given-names></name></person-group><article-title>A new genus and eight new species of the subtribe Anillina (Carabidae, Trechinae, Bembidiini) from Mexico, with a cladistic analysis and some notes on the evolution of the genus</article-title><source>Zookeys</source><day>19</day><month>11</month><year>2013</year><volume>2013</volume><issue>352</issue><fpage>51</fpage><lpage>92</lpage><pub-id pub-id-type="doi">10.3897/zookeys.352.6052</pub-id></mixed-citation></tp:treatment-meta><tp:nomenclature><tp:taxon-name>
                        <tp:taxon-name-part taxon-name-part-type="genus">Zapotecanillus</tp:taxon-name-part>
                        <tp:taxon-name-part taxon-name-part-type="species">nanus</tp:taxon-name-part>
                        <object-id xmlns:xlink="http://www.w3.org/1999/xlink" content-type="zoobank" xlink:type="simple">http://zoobank.org/E3677571-83C4-4836-9252-BC1B5C11129E</object-id>
                        <object-id xmlns:xlink="http://www.w3.org/1999/xlink" xlink:type="simple">http://species-id.net/wiki/Zapotecanillus_nanus</object-id>
                    </tp:taxon-name><tp:taxon-status xmlns:xlink="http://www.w3.org/1999/xlink" xlink:type="simple">sp. n.</tp:taxon-status><xref ref-type="fig" rid="F5">Figs 19</xref><xref ref-type="fig" rid="F5">, 20</xref><xref ref-type="fig" rid="F6">, 25</xref><xref ref-type="fig" rid="F8">, 39–41</xref><xref ref-type="fig" rid="F10">, 61</xref><xref ref-type="fig" rid="F11">, 69</xref><xref ref-type="fig" rid="F12">, 73</xref><xref ref-type="fig" rid="F13">, 77</xref><xref ref-type="fig" rid="F15">, 90–92</xref><xref ref-type="fig" rid="F15">, 94</xref></tp:nomenclature><tp:treatment-sec sec-type="Type material"><title>Type material.</title><p>HOLOTYPE, male, in NMNH, point-mounted, labeled: \ MEX. Oax., 15mi. S. Valle Nacional, 4000’ 21.V.1971 S.Peck Ber.204, leaf litter \ Borrowed Ex. J.M. Campbell \ USNMNH 2051867\. PARATYPES (27 ex., 4♂4♀ were dissected), 4 ex. labeled same as holotype, except one specimen, which has an additional label: \<italic><tp:taxon-name>Geocharidius</tp:taxon-name></italic> <italic>n. sp.</italic> det. T.L.Erwin <italic>76</italic>\, where italicized font means handwriting.; 12 ex. labeled: MEXICO: Oaxaca, 15mi. S. Valle Nacional, 4000’ 21 May 1971, leaf litter, S. Peck \ THOMAS C. BARR COLLECTION 2011 Acc. No. 38014\; 1 ex. labeled: \ MEXICO: Oaxaca 15.1mi S Valle Nacional 4300’ VIII-11-18-1973 \ under bark hardwood A.Newton \ Borrowed ex. MCZ \ Loan from USNMNH 2051867\; 10 ex. labeled: \ MEXICO. Oaxaca 18.7mi S Valle Nacional 5200’ 17 Aug.1973\ A.Newton Collector \ Loan from USNMNH 2051867\ (deposited in CAS, CMNH, NMNH).</p></tp:treatment-sec><tp:treatment-sec sec-type="Specific epithet"><title>Specific epithet.</title><p>The specific epithet is a Latin adjective, <italic>nanus</italic>, in the masculine form, meaning <italic>dwarf</italic>, <italic>miniature</italic>, and refers to the small size of the beetles.</p></tp:treatment-sec><tp:treatment-sec sec-type="Type locality"><title>Type locality.</title><p>Mexico, Oaxaca, 15mi S from Valle Nacional.</p></tp:treatment-sec><tp:treatment-sec sec-type="Recognition"><title>Recognition.</title><p>Adults of this new species are distinguished from those of other species of the genus by the combination of small size and brunneorufous color; and males can be further distinguished by the shape of the median lobe (<xref ref-type="fig" rid="F8">Fig. 39</xref>).</p><!--PageBreak--></tp:treatment-sec><tp:treatment-sec sec-type="Description"><title>Description.</title><p><italic>Size</italic>. Small for genus (SBL range 1.02–1.16 mm, mean 1.10±0.049 mm, n=12).</p><p><italic>Habitus</italic>. Body form (<xref ref-type="fig" rid="F6">Fig. 25</xref>) moderately convex, slightly elongate (WE/SBL 0.41±0.09), head of normal proportions for genus (WH/WPm 0.75±0.016), pronotum narrow compared to elytra (WPm/WE 0.75±0.028).</p><p><italic>Color</italic>. Body monocolorous, brunneorufous, appendages testaceous.</p><p><italic>Microsculpture</italic>. Microlines partially effaced on disc of pronotum.</p><!--PageBreak--><p><italic>Prothorax</italic>. Pronotum relatively long (LP/LE 0.43±0.020) and moderately transverse (WPm/LP 1.26±0.030), with margins straight and markedly constricted posteriorly (WPm/WPp 1.38±0.044). Basal margin slightly oblique laterally. Posterior angles small, contour of posterior angles obtuse (112–126°) without or with 1 small denticle in front of the angles.</p><p><italic>Elytra</italic>. Slightly convex, not depressed along suture, comparatively wide (WE/LE 0.72±0.025). Margins rounded, moderately divergent in basal half, evenly rounded to apex in apical third, maximal width of elytra slightly behind the midpoint.</p><p><italic>Legs</italic>. 1<sup>st</sup> male protarsomere markedly dilated apico-laterally (<xref ref-type="fig" rid="F5">Fig. 20</xref>).</p><p><italic>Male genitalia</italic>. Median lobe of aedeagus (<xref ref-type="fig" rid="F8">Fig. 39</xref>), with small, slightly elongated apex, angulately rounded at tip. Dorsal plate 1 long, with apical pointed attenuation of moderate length. Dorsal plate 2 joined to plate 1 at its middle ventrally, where it forms a distinct protuberance. Ventral sclerites with sides divergent ventrally, trianguloid in shape. Right paramere short and moderately narrow (<xref ref-type="fig" rid="F8">Fig. 41</xref>). Left paramere with distinct apical constriction (<xref ref-type="fig" rid="F8">Fig. 40</xref>). Ring sclerite with long handle-like extension, pointed apically (<xref ref-type="fig" rid="F10">Fig. 61</xref>).</p><p><italic>Female genitalia</italic>. Gonocoxite 2 comparatively short, with slightly curved blade and narrowly rounded apex (<xref ref-type="fig" rid="F11">Fig. 69</xref>). Laterotergite with 5-6 setae. Spermatheca standard for genus (<xref ref-type="fig" rid="F12">Fig. 73</xref>).</p></tp:treatment-sec><tp:treatment-sec sec-type="Geographical distribution"><title>Geographical distribution.</title><p>The species is known from a few localities in the Sierra de Juárez Range, a part of the Sierra Madre de Oaxaca, along the ~5km stretch of the Rio de Valle Nacional (<xref ref-type="fig" rid="F13">Figs 77</xref> and <xref ref-type="fig" rid="F15">94</xref>, white triangles).</p></tp:treatment-sec><tp:treatment-sec sec-type="Way of life"><title>Way of life.</title><p>According to the label data, the elevations of localities range from 4000’ to 5200’ (1200–1600 m).</p></tp:treatment-sec><tp:treatment-sec sec-type="Relationships"><title>Relationships.</title><p>Aedeagal characters (shape of dorsal plates and left paramere) suggest that <italic><tp:taxon-name>Zapotecanillus nanus</tp:taxon-name></italic> is most closely related to the sympatric <italic><tp:taxon-name>Zapotecanillus oaxacanus</tp:taxon-name></italic>. See also <xref ref-type="fig" rid="F15">Fig. 90</xref> for cladistic affinities.</p></tp:treatment-sec><tp:treatment-sec><!--Section generated to contain objects referenced in tp:taxon-treatment.--><fig id="F5" position="float" orientation="portrait"><label>Figures 15–23.</label><caption><p>Structural features of front legs of <italic><tp:taxon-name>Zapotecanillus</tp:taxon-name></italic>. Left protibia of <italic><tp:taxon-name>Zapotecanillus oaxacanus</tp:taxon-name></italic>: <bold>15</bold> ventral aspect <bold>16</bold> tarsal claws <bold>17</bold> lateral aspect <bold>18</bold> dorso-lateral aspect. Left protibia of <italic><tp:taxon-name>Zapotecanillus nanus</tp:taxon-name></italic>: <bold>19</bold> dorsal aspect. Male left protarsi, ventral aspect: <bold>20</bold> <italic><tp:taxon-name>Zapotecanillus nanus</tp:taxon-name></italic> <bold>21</bold> <italic><tp:taxon-name>Zapotecanillus iviei</tp:taxon-name></italic> <bold>22</bold> <italic><tp:taxon-name>Zapotecanillus oaxacanus</tp:taxon-name></italic> <bold>23</bold> <italic><tp:taxon-name>Zapotecanillus kavanaughi</tp:taxon-name></italic>. ac – antenna cleaner; as – articulo-seta, asp – anterior spur; asr – anterior setal row; cls – clip setae; psp – posterior spur; psr – posterior setal row; sb – setal band; ta1 – tarsomere 1; tbn – tibial notch. Scale bars = 0.1mm (Figs <bold>15, 17–19</bold>); 0.05mm (Figs <bold>20–23</bold>).</p></caption><graphic xmlns:xlink="http://www.w3.org/1999/xlink" xlink:href="ZooKeys-352-051-g005.jpg" position="float" orientation="portrait" xlink:type="simple"/></fig><fig id="F6" position="float" orientation="portrait"><label>Figures 24–31.</label><caption><p>Habitus images of <italic><tp:taxon-name>Zapotecanillus</tp:taxon-name></italic> species. <bold>24</bold> <italic><tp:taxon-name>Zapotecanillus oaxacanus</tp:taxon-name></italic> (MEXICO, Oaxaca, 18.7mi N Valle National), paratype <bold>25</bold> <italic><tp:taxon-name>Zapotecanillus nanus</tp:taxon-name></italic> (MEXICO, Oaxaca, 18.7mi N Valle National), paratype <bold>26</bold> <italic><tp:taxon-name>Zapotecanillus ixtlanus</tp:taxon-name></italic> (MEXICO, Oaxaca, 37mi S Valle National), paratype <bold>27</bold> <italic><tp:taxon-name>Zapotecanillus iviei</tp:taxon-name></italic> (MEXICO, Oaxaca, 2mi S Cerro Pelon), paratype <bold>28</bold> <italic><tp:taxon-name>Zapotecanillus kavanaughi</tp:taxon-name></italic> (MEXICO, Oaxaca, 14km N San Juan), paratype <bold>29</bold> <italic><tp:taxon-name>Zapotecanillus montanus</tp:taxon-name></italic> (MEXICO, Oaxaca, 52mi N Oaxaca), paratype <bold>30</bold> <italic><tp:taxon-name>Zapotecanillus pecki</tp:taxon-name></italic> (MEXICO, Oaxaca, 3.5mi S Suchixtepec), paratype <bold>31</bold> <italic><tp:taxon-name>Zapotecanillus longinoi</tp:taxon-name></italic> (MEXICO, Chiapas, Sierra Morena), paratype. Scale bar = 0.5mm.</p></caption><graphic xmlns:xlink="http://www.w3.org/1999/xlink" xlink:href="ZooKeys-352-051-g006.jpg" position="float" orientation="portrait" xlink:type="simple"/></fig><fig id="F8" position="float" orientation="portrait"><label>Figures 36–47.</label><caption><p>Illustrations of male aedeagus of <italic><tp:taxon-name>Zapotecanillus</tp:taxon-name></italic> species. <italic><tp:taxon-name>Zapotecanillus oaxacanus</tp:taxon-name></italic> (MEXICO, Oaxaca, 18.7mi N Valle National) <bold>36</bold> median lobe, right lateral aspect <bold>37</bold> left paramere, left lateral aspect <bold>38</bold> right paramere, right lateral aspect. <italic><tp:taxon-name>Zapotecanillus nanus</tp:taxon-name></italic> (MEXICO, Oaxaca, 18.7mi N Valle National) <bold>39</bold> median lobe, right lateral aspect <bold>40</bold> left paramere, left lateral aspect <bold>41</bold> right paramere, right lateral aspect. <italic><tp:taxon-name>Zapotecanillus ixtlanus</tp:taxon-name></italic> (MEXICO, Oaxaca, 37mi S Valle National) <bold>42</bold> median lobe, right lateral aspect <bold>43</bold> left paramere, left lateral aspect <bold>44</bold> right paramere, right lateral aspect. <italic><tp:taxon-name>Zapotecanillus iviei</tp:taxon-name></italic> (MEXICO, Oaxaca, 2mi S Cerro Pelon) <bold>45</bold> median lobe, right lateral aspect <bold>46</bold> left paramere, left lateral aspect <bold>47</bold> right paramere, right lateral aspect. dp1 – dorsal plate 1; dp2 – dorsal plate 2; vsc – ventral sclerite. Scale bar = 0.05mm.</p></caption><graphic xmlns:xlink="http://www.w3.org/1999/xlink" xlink:href="ZooKeys-352-051-g008.jpg" position="float" orientation="portrait" xlink:type="simple"/></fig><fig id="F10" position="float" orientation="portrait"><label>Figures 60–67.</label><caption><p>Illustrations of ring sclerite of <italic><tp:taxon-name>Zapotecanillus</tp:taxon-name></italic> species, male genitalia, dorsal aspect. <bold>60</bold> <italic><tp:taxon-name>Zapotecanillus oaxacanus</tp:taxon-name></italic> (MEXICO, Oaxaca, 18.7mi N Valle National) <bold>61</bold> <italic><tp:taxon-name>Zapotecanillus nanus</tp:taxon-name></italic> (MEXICO, Oaxaca, 18.7mi N Valle National) <bold>62</bold> <italic><tp:taxon-name>Zapotecanillus ixtlanus</tp:taxon-name></italic> (MEXICO, Oaxaca, 37mi S Valle National) <bold>63</bold> <italic><tp:taxon-name>Zapotecanillus iviei</tp:taxon-name></italic> (MEXICO, Oaxaca, 2mi S Cerro Pelon) <bold>64</bold> <italic><tp:taxon-name>Zapotecanillus pecki</tp:taxon-name></italic> (MEXICO, Oaxaca, 3.5mi S Suchixtepec) <bold>65</bold> <italic><tp:taxon-name>Zapotecanillus montanus</tp:taxon-name></italic> (MEXICO, Oaxaca, 52mi N Oaxaca) <bold>66</bold> <italic><tp:taxon-name>Zapotecanillus kavanaughi</tp:taxon-name></italic> (MEXICO, Oaxaca, 14km N San Juan) <bold>67</bold> <italic><tp:taxon-name>Zapotecanillus longinoi</tp:taxon-name></italic> (MEXICO, Chiapas, Sierra Morena). hd – handle of ring sclerite. Scale bar = 0.1mm.</p></caption><graphic xmlns:xlink="http://www.w3.org/1999/xlink" xlink:href="ZooKeys-352-051-g010.jpg" position="float" orientation="portrait" xlink:type="simple"/></fig><fig id="F11" position="float" orientation="portrait"><label>Figures 68–71.</label><caption><p>Illustrations of ovipositor sclerites of <italic><tp:taxon-name>Zapotecanillus</tp:taxon-name></italic> species. <bold>68</bold> <italic><tp:taxon-name>Zapotecanillus oaxacanus</tp:taxon-name></italic> (MEXICO, Oaxaca, 18.7mi N Valle National) <bold>69</bold> <italic><tp:taxon-name>Zapotecanillus nanus</tp:taxon-name></italic> (MEXICO, Oaxaca, 15.1mi N Valle National) <bold>70</bold> <italic><tp:taxon-name>Zapotecanillus kavanaughi</tp:taxon-name></italic> (MEXICO, Oaxaca, 14km N San Juan) <bold>71</bold> <italic><tp:taxon-name>Zapotecanillus longinoi</tp:taxon-name></italic> (MEXICO, Chiapas, Sierra Morena). b – base of gonocoxite 2, bl – blade of gonocoxite 2, es – ensiform seta; gc1 – gonocoxite 1; gc 2 – gonocoxite 2; lt – laterotergite; ns – nematiform seta. Scale bar = 0.05mm.</p></caption><graphic xmlns:xlink="http://www.w3.org/1999/xlink" xlink:href="ZooKeys-352-051-g011.jpg" position="float" orientation="portrait" xlink:type="simple"/></fig><fig id="F12" position="float" orientation="portrait"><label>Figures 72–76.</label><caption><p>Illustrations of spermatheca, spermathecal duct, and spermathecal gland of <italic><tp:taxon-name>Zapotecanillus</tp:taxon-name></italic> species. <bold>72</bold> <italic><tp:taxon-name>Zapotecanillus oaxacanus</tp:taxon-name></italic> (MEXICO, Oaxaca, 18.7mi N Valle National) <bold>73</bold> <italic><tp:taxon-name>Zapotecanillus nanus</tp:taxon-name></italic> (MEXICO, Oaxaca, 15.1mi N Valle National) <bold>74</bold> <italic><tp:taxon-name>Zapotecanillus iviei</tp:taxon-name></italic> (MEXICO, Oaxaca, 2mi S Cerro Pelon) <bold>75</bold> <italic><tp:taxon-name>Zapotecanillus kavanaughi</tp:taxon-name></italic> (MEXICO, Oaxaca, 14km N San Juan) <bold>76</bold> <italic><tp:taxon-name>Zapotecanillus longinoi</tp:taxon-name></italic> (MEXICO, Chiapas, Sierra Morena). sd – spermathecal duct; sg – spermathecal gland; sp – spermatheca. Scale bar = 0.05mm.</p></caption><graphic xmlns:xlink="http://www.w3.org/1999/xlink" xlink:href="ZooKeys-352-051-g012.jpg" position="float" orientation="portrait" xlink:type="simple"/></fig><fig id="F13" position="float" orientation="portrait"><label>Figure 77.</label><caption><p>Map of southern Mexico and adjacent part of Guatemala, showing positions of locality records for the species of <italic><tp:taxon-name>Zapotecanillus</tp:taxon-name></italic>. <italic><tp:taxon-name>Zapotecanillus oaxacanus</tp:taxon-name></italic> – black quadrangle; <italic><tp:taxon-name>Zapotecanillus nanus</tp:taxon-name></italic> – white triangles; <italic><tp:taxon-name>Zapotecanillus ixtlanus</tp:taxon-name></italic> – white circle; <italic><tp:taxon-name>Zapotecanillus iviei</tp:taxon-name></italic> – black star; <italic><tp:taxon-name>Zapotecanillus kavanaughi</tp:taxon-name></italic> – black circle; <italic><tp:taxon-name>Zapotecanillus montanus</tp:taxon-name></italic> – white quadrangle; <italic><tp:taxon-name>Zapotecanillus pecki</tp:taxon-name></italic> – black flower; <italic><tp:taxon-name>Zapotecanillus longinoi</tp:taxon-name></italic> – black triangles; <italic><tp:taxon-name>Zapotecanillus</tp:taxon-name></italic> sp. – white star. Brown stars – range of <italic><tp:taxon-name>Geocharidius</tp:taxon-name></italic> species (original data). 1 – Sierra Madre de Oaxaca; 2 – Sierra Madre del Sur; 3 – Sierra Madre de Chiapas. White dots – the Isthmus of Tehuantepec.</p></caption><graphic xmlns:xlink="http://www.w3.org/1999/xlink" xlink:href="ZooKeys-352-051-g013.jpg" position="float" orientation="portrait" xlink:type="simple"/></fig><fig id="F15" position="float" orientation="portrait"><label>Figures 90–94.</label><caption><p>Cladistic relationships and main events of the natural history of <italic><tp:taxon-name>Zapotecanillus</tp:taxon-name></italic> species, inferred from the cladogram. <bold>90</bold> 75%-majority rule cladogram from the parsimony analysis: character states are shown only for nodes, forward changes as filled circles, and reversals as open circles; numbers under internal branches – indicate bootstrap/Bremer support indices; the letters B, C, and D above the nodes correspond to the maps <bold>91, 92</bold> and <bold>93</bold> below, illustrating evolutionary trends at the appropriate node; bar abbreviations, SMO – Sierra Madre de Oaxaca, SMS – Sierra Madre del Sur, SMC – Sierra Madre de Chiapas <bold>91</bold> syntopic miniaturization, blue bars – <italic><tp:taxon-name>Zapotecanillus oaxacanus</tp:taxon-name></italic>, black bars – <italic><tp:taxon-name>Zapotecanillus nanus</tp:taxon-name></italic> <bold>92</bold> altitudinal expansion, blue dots – <italic><tp:taxon-name>Zapotecanillus ixtlanus</tp:taxon-name></italic>, black dots – <italic><tp:taxon-name>Zapotecanillus oaxacanus</tp:taxon-name></italic> + <italic><tp:taxon-name>Zapotecanillus nanus</tp:taxon-name></italic> <bold>93</bold> regional dispersal, SMO – Sierra Madre de Oaxaca, SMS – Sierra Madre del Sur, SMC – Sierra Madre de Chiapas <bold>94</bold> modern distribution of species, <italic><tp:taxon-name>Zapotecanillus oaxacanus</tp:taxon-name></italic> – black quadrangle; <italic><tp:taxon-name>Zapotecanillus nanus</tp:taxon-name></italic> – white triangles; <italic><tp:taxon-name>Zapotecanillus ixtlanus</tp:taxon-name></italic> – white circle; <italic><tp:taxon-name>Zapotecanillus iviei</tp:taxon-name></italic> – black star; <italic><tp:taxon-name>Zapotecanillus kavanaughi</tp:taxon-name></italic> – black circle; <italic><tp:taxon-name>Zapotecanillus montanus</tp:taxon-name></italic> – white quadrangle; <italic><tp:taxon-name>Zapotecanillus pecki</tp:taxon-name></italic> – black flower; <italic><tp:taxon-name>Zapotecanillus longinoi</tp:taxon-name></italic> – black triangles.</p></caption><graphic xmlns:xlink="http://www.w3.org/1999/xlink" xlink:href="ZooKeys-352-051-g015.jpg" position="float" orientation="portrait" xlink:type="simple"/></fig></tp:treatment-sec></tp:taxon-treatment>
