# Supplementary material for: A new genus and eight new species of the subtribe Anillina (Carabidae, Trechinae, Bembidiini) from Mexico, with a cladistic analysis and some notes on the evolution of the genus
Source: Zookeys. 2013 Nov 19;(352):51–92. doi: 10.3897/zookeys.352.6052 (PMC3837398; doi:10.3897/zookeys.352.6052)
Supplement: XML Treatment for Zapotecanillus iviei [file zookeys.352.6052-treatment5.xml]

<!DOCTYPE tp:taxon-treatment
  PUBLIC "-//TaxonX//DTD Taxonomic Treatment Publishing DTD v0 20100105//EN" "tax-treatment-NSO.dtd">
<tp:taxon-treatment xmlns:tp="http://www.plazi.org/taxpub"><tp:treatment-meta><mixed-citation publication-type="journal"><person-group><name><surname>Sokolov</surname><given-names>Igor M.</given-names></name></person-group><article-title>A new genus and eight new species of the subtribe Anillina (Carabidae, Trechinae, Bembidiini) from Mexico, with a cladistic analysis and some notes on the evolution of the genus</article-title><source>Zookeys</source><day>19</day><month>11</month><year>2013</year><volume>2013</volume><issue>352</issue><fpage>51</fpage><lpage>92</lpage><pub-id pub-id-type="doi">10.3897/zookeys.352.6052</pub-id></mixed-citation></tp:treatment-meta><tp:nomenclature><tp:taxon-name>
                        <tp:taxon-name-part taxon-name-part-type="genus">Zapotecanillus</tp:taxon-name-part>
                        <tp:taxon-name-part taxon-name-part-type="species">iviei</tp:taxon-name-part>
                        <object-id xmlns:xlink="http://www.w3.org/1999/xlink" content-type="zoobank" xlink:type="simple">http://zoobank.org/7B74C66E-1EEB-4706-8AFE-A7B6D9A056CC</object-id>
                        <object-id xmlns:xlink="http://www.w3.org/1999/xlink" xlink:type="simple">http://species-id.net/wiki/Zapotecanillus_iviei</object-id>
                    </tp:taxon-name><tp:taxon-status xmlns:xlink="http://www.w3.org/1999/xlink" xlink:type="simple">sp. n.</tp:taxon-status><xref ref-type="fig" rid="F5">Figs 21</xref><xref ref-type="fig" rid="F6">, 27</xref><xref ref-type="fig" rid="F7">, 34</xref><xref ref-type="fig" rid="F8">, 45–47</xref><xref ref-type="fig" rid="F10">, 63</xref><xref ref-type="fig" rid="F12">, 74</xref><xref ref-type="fig" rid="F13">, 77</xref><xref ref-type="fig" rid="F15">, 90</xref><xref ref-type="fig" rid="F15">, 94</xref></tp:nomenclature><tp:treatment-sec sec-type="Type material"><title>Type material.</title><p>HOLOTYPE, male, in CAS, point-mounted, labeled: \ MEX: OAXACA, 2 mi S. Cerro Pelon, 8–9000 ft. 03 JUL 1982 M.A. Ivie colr.\ ex rotten pine \ <italic><tp:taxon-name>Geocharidius</tp:taxon-name></italic> n. sp. det. M. A. Ivie 1983 (handwriting)\. PARATYPES (34 ex., 4♂2♀ were dissected), labeled same as a holotype (deposited in CAS, MTEC).</p></tp:treatment-sec><tp:treatment-sec sec-type="Specific epithet"><title>Specific epithet.</title><p>The specific epithet is a Latinized eponym in the genitive case, and is based on the surname of Michael A. Ivie, Associate Professor and Curator of Entomology at the Montana State University, the collector of the type series of the species.</p></tp:treatment-sec><tp:treatment-sec sec-type="Type locality"><title>Type locality.</title><p>Mexico, Oaxaca, 2 miles S Cerro Pelon.</p></tp:treatment-sec><tp:treatment-sec sec-type="Recognition"><title>Recognition.</title><p>Adults of this new species can be distinguished from those of other species of the genus by the combination of elongate habitus and comparatively narrow pronotum; and males can be further distinguished by the shape of the copulatory sclerites of the median lobe (<xref ref-type="fig" rid="F8">Fig. 45</xref>).</p></tp:treatment-sec><tp:treatment-sec sec-type="Description"><title>Description.</title><p><italic>Size</italic>. Large for genus (SBL range 1.34–1.55 mm, mean 1.43 ± 0.066 mm, n=21).</p><!--PageBreak--><p><italic>Habitus</italic>. Body form (<xref ref-type="fig" rid="F6">Fig. 27</xref>) slightly convex, moderately elongate (WE/SBL 0.39±0.09), head of normal proportions for genus (WH/WPm 0.74±0.013), pronotum narrow compared to elytra (WPm/WE 0.72±0.022).</p><!--PageBreak--><p><italic>Color</italic>. Body monocolorous, rufotestaceous, appendages testaceous.</p><p><italic>Microsculpture</italic>. Partially effaced on disc of pronotum.</p><p><italic>Prothorax</italic>. Pronotum (<xref ref-type="fig" rid="F7">Fig. 34</xref>) relatively short (LP/LE 0.39±0.011) and slightly transverse (WPm/LP 1.22±0.025), with margins slightly sinuate and markedly constricted posteriorly (WPm/WPp 1.42±0.039). Basal margin oblique laterally. Contour of posterior angles obtuse (114–124°) without or with 1 small denticle in front of the angles.</p><p><italic>Elytra</italic>. Slightly convex, not depressed along suture, rather narrow (WE/LE 0.66±0.019). Margins subparallel at middle, slightly divergent in basal forth, evenly rounded to apex in apical forth, maximal width of elytra at midpoint.</p><p><italic>Legs</italic>. 1<sup>st</sup> male protarsomere markedly dilated apico-laterally (<xref ref-type="fig" rid="F5">Fig. 21</xref>).</p><p><italic>Male genitalia</italic>. Median lobe of aedeagus (<xref ref-type="fig" rid="F8">Fig. 45</xref>), with small, slightly elongated apex, angulately rounded at tip. Dorsal plate 1 long, with long apical attenuation. Dorsal plate 2 joined to plate 1 at its middle ventrally, where it forms a distinct protuberance. Ventral sclerites weakly sclerotized. Right paramere rather long and narrow (<xref ref-type="fig" rid="F8">Fig. 47</xref>). Left paramere without apical constriction (<xref ref-type="fig" rid="F8">Fig. 46</xref>). Ring sclerite with short handle, which is widely rounded apically (<xref ref-type="fig" rid="F10">Fig. 63</xref>).</p><p><italic>Female genitalia</italic>. Spermatheca (<xref ref-type="fig" rid="F12">Fig. 74</xref>) standard for genus.</p></tp:treatment-sec><tp:treatment-sec sec-type="Geographical distribution"><title>Geographical distribution.</title><p>The species is known only from the type locality in the Sierra Juárez Range, a part of the Sierra Madre de Oaxaca (<xref ref-type="fig" rid="F13">Figs 77</xref> and <xref ref-type="fig" rid="F15">94</xref> black star).</p></tp:treatment-sec><tp:treatment-sec sec-type="Way of life"><title>Way of life.</title><p>According to the label data (elevation ranges 2600–2700m), these beetles inhabit the pine-oak forest zone of the Sierra Madre de Oaxaca.</p></tp:treatment-sec><tp:treatment-sec sec-type="Relationships"><title>Relationships.</title><p>Externally, adults of <italic><tp:taxon-name>Zapotecanillus iviei</tp:taxon-name></italic> are similar to those of <italic><tp:taxon-name>Zapotecanillus kavanaughi</tp:taxon-name></italic>, <italic><tp:taxon-name>Zapotecanillus pecki</tp:taxon-name></italic> and <italic><tp:taxon-name>Zapotecanillus montanus</tp:taxon-name></italic>, described below, but the armature of the internal sac of the median lobe suggests closer relatedness to <italic><tp:taxon-name>Zapotecanillus oaxacanus</tp:taxon-name></italic>, <italic><tp:taxon-name>Zapotecanillus nanus</tp:taxon-name></italic> and <italic><tp:taxon-name>Zapotecanillus ixtlanus</tp:taxon-name></italic>. See also <xref ref-type="fig" rid="F15">Fig. 90</xref> for cladistic affinities.</p></tp:treatment-sec><tp:treatment-sec><!--Section generated to contain objects referenced in tp:taxon-treatment.--><fig id="F5" position="float" orientation="portrait"><label>Figures 15–23.</label><caption><p>Structural features of front legs of <italic><tp:taxon-name>Zapotecanillus</tp:taxon-name></italic>. Left protibia of <italic><tp:taxon-name>Zapotecanillus oaxacanus</tp:taxon-name></italic>: <bold>15</bold> ventral aspect <bold>16</bold> tarsal claws <bold>17</bold> lateral aspect <bold>18</bold> dorso-lateral aspect. Left protibia of <italic><tp:taxon-name>Zapotecanillus nanus</tp:taxon-name></italic>: <bold>19</bold> dorsal aspect. Male left protarsi, ventral aspect: <bold>20</bold> <italic><tp:taxon-name>Zapotecanillus nanus</tp:taxon-name></italic> <bold>21</bold> <italic><tp:taxon-name>Zapotecanillus iviei</tp:taxon-name></italic> <bold>22</bold> <italic><tp:taxon-name>Zapotecanillus oaxacanus</tp:taxon-name></italic> <bold>23</bold> <italic><tp:taxon-name>Zapotecanillus kavanaughi</tp:taxon-name></italic>. ac – antenna cleaner; as – articulo-seta, asp – anterior spur; asr – anterior setal row; cls – clip setae; psp – posterior spur; psr – posterior setal row; sb – setal band; ta1 – tarsomere 1; tbn – tibial notch. Scale bars = 0.1mm (Figs <bold>15, 17–19</bold>); 0.05mm (Figs <bold>20–23</bold>).</p></caption><graphic xmlns:xlink="http://www.w3.org/1999/xlink" xlink:href="ZooKeys-352-051-g005.jpg" position="float" orientation="portrait" xlink:type="simple"/></fig><fig id="F6" position="float" orientation="portrait"><label>Figures 24–31.</label><caption><p>Habitus images of <italic><tp:taxon-name>Zapotecanillus</tp:taxon-name></italic> species. <bold>24</bold> <italic><tp:taxon-name>Zapotecanillus oaxacanus</tp:taxon-name></italic> (MEXICO, Oaxaca, 18.7mi N Valle National), paratype <bold>25</bold> <italic><tp:taxon-name>Zapotecanillus nanus</tp:taxon-name></italic> (MEXICO, Oaxaca, 18.7mi N Valle National), paratype <bold>26</bold> <italic><tp:taxon-name>Zapotecanillus ixtlanus</tp:taxon-name></italic> (MEXICO, Oaxaca, 37mi S Valle National), paratype <bold>27</bold> <italic><tp:taxon-name>Zapotecanillus iviei</tp:taxon-name></italic> (MEXICO, Oaxaca, 2mi S Cerro Pelon), paratype <bold>28</bold> <italic><tp:taxon-name>Zapotecanillus kavanaughi</tp:taxon-name></italic> (MEXICO, Oaxaca, 14km N San Juan), paratype <bold>29</bold> <italic><tp:taxon-name>Zapotecanillus montanus</tp:taxon-name></italic> (MEXICO, Oaxaca, 52mi N Oaxaca), paratype <bold>30</bold> <italic><tp:taxon-name>Zapotecanillus pecki</tp:taxon-name></italic> (MEXICO, Oaxaca, 3.5mi S Suchixtepec), paratype <bold>31</bold> <italic><tp:taxon-name>Zapotecanillus longinoi</tp:taxon-name></italic> (MEXICO, Chiapas, Sierra Morena), paratype. Scale bar = 0.5mm.</p></caption><graphic xmlns:xlink="http://www.w3.org/1999/xlink" xlink:href="ZooKeys-352-051-g006.jpg" position="float" orientation="portrait" xlink:type="simple"/></fig><fig id="F7" position="float" orientation="portrait"><label>Figures 32–35.</label><caption><p>Pronotum images of <italic><tp:taxon-name>Zapotecanillus</tp:taxon-name></italic> species. <bold>32</bold> <italic><tp:taxon-name>Zapotecanillus oaxacanus</tp:taxon-name></italic> (MEXICO, Oaxaca, 18.7mi N Valle National) <bold>33</bold> <italic><tp:taxon-name>Zapotecanillus kavanaughi</tp:taxon-name></italic> (MEXICO, Oaxaca, 14km N San Juan) <bold>34</bold> <italic><tp:taxon-name>Zapotecanillus iviei</tp:taxon-name></italic> (MEXICO, Oaxaca, 2mi S Cerro Pelon) <bold>35</bold> <italic><tp:taxon-name>Zapotecanillus pecki</tp:taxon-name></italic> (MEXICO, Oaxaca, 3.5mi S Suchixtepec). Scale bar = 0.25mm.</p></caption><graphic xmlns:xlink="http://www.w3.org/1999/xlink" xlink:href="ZooKeys-352-051-g007.jpg" position="float" orientation="portrait" xlink:type="simple"/></fig><fig id="F8" position="float" orientation="portrait"><label>Figures 36–47.</label><caption><p>Illustrations of male aedeagus of <italic><tp:taxon-name>Zapotecanillus</tp:taxon-name></italic> species. <italic><tp:taxon-name>Zapotecanillus oaxacanus</tp:taxon-name></italic> (MEXICO, Oaxaca, 18.7mi N Valle National) <bold>36</bold> median lobe, right lateral aspect <bold>37</bold> left paramere, left lateral aspect <bold>38</bold> right paramere, right lateral aspect. <italic><tp:taxon-name>Zapotecanillus nanus</tp:taxon-name></italic> (MEXICO, Oaxaca, 18.7mi N Valle National) <bold>39</bold> median lobe, right lateral aspect <bold>40</bold> left paramere, left lateral aspect <bold>41</bold> right paramere, right lateral aspect. <italic><tp:taxon-name>Zapotecanillus ixtlanus</tp:taxon-name></italic> (MEXICO, Oaxaca, 37mi S Valle National) <bold>42</bold> median lobe, right lateral aspect <bold>43</bold> left paramere, left lateral aspect <bold>44</bold> right paramere, right lateral aspect. <italic><tp:taxon-name>Zapotecanillus iviei</tp:taxon-name></italic> (MEXICO, Oaxaca, 2mi S Cerro Pelon) <bold>45</bold> median lobe, right lateral aspect <bold>46</bold> left paramere, left lateral aspect <bold>47</bold> right paramere, right lateral aspect. dp1 – dorsal plate 1; dp2 – dorsal plate 2; vsc – ventral sclerite. Scale bar = 0.05mm.</p></caption><graphic xmlns:xlink="http://www.w3.org/1999/xlink" xlink:href="ZooKeys-352-051-g008.jpg" position="float" orientation="portrait" xlink:type="simple"/></fig><fig id="F10" position="float" orientation="portrait"><label>Figures 60–67.</label><caption><p>Illustrations of ring sclerite of <italic><tp:taxon-name>Zapotecanillus</tp:taxon-name></italic> species, male genitalia, dorsal aspect. <bold>60</bold> <italic><tp:taxon-name>Zapotecanillus oaxacanus</tp:taxon-name></italic> (MEXICO, Oaxaca, 18.7mi N Valle National) <bold>61</bold> <italic><tp:taxon-name>Zapotecanillus nanus</tp:taxon-name></italic> (MEXICO, Oaxaca, 18.7mi N Valle National) <bold>62</bold> <italic><tp:taxon-name>Zapotecanillus ixtlanus</tp:taxon-name></italic> (MEXICO, Oaxaca, 37mi S Valle National) <bold>63</bold> <italic><tp:taxon-name>Zapotecanillus iviei</tp:taxon-name></italic> (MEXICO, Oaxaca, 2mi S Cerro Pelon) <bold>64</bold> <italic><tp:taxon-name>Zapotecanillus pecki</tp:taxon-name></italic> (MEXICO, Oaxaca, 3.5mi S Suchixtepec) <bold>65</bold> <italic><tp:taxon-name>Zapotecanillus montanus</tp:taxon-name></italic> (MEXICO, Oaxaca, 52mi N Oaxaca) <bold>66</bold> <italic><tp:taxon-name>Zapotecanillus kavanaughi</tp:taxon-name></italic> (MEXICO, Oaxaca, 14km N San Juan) <bold>67</bold> <italic><tp:taxon-name>Zapotecanillus longinoi</tp:taxon-name></italic> (MEXICO, Chiapas, Sierra Morena). hd – handle of ring sclerite. Scale bar = 0.1mm.</p></caption><graphic xmlns:xlink="http://www.w3.org/1999/xlink" xlink:href="ZooKeys-352-051-g010.jpg" position="float" orientation="portrait" xlink:type="simple"/></fig><fig id="F12" position="float" orientation="portrait"><label>Figures 72–76.</label><caption><p>Illustrations of spermatheca, spermathecal duct, and spermathecal gland of <italic><tp:taxon-name>Zapotecanillus</tp:taxon-name></italic> species. <bold>72</bold> <italic><tp:taxon-name>Zapotecanillus oaxacanus</tp:taxon-name></italic> (MEXICO, Oaxaca, 18.7mi N Valle National) <bold>73</bold> <italic><tp:taxon-name>Zapotecanillus nanus</tp:taxon-name></italic> (MEXICO, Oaxaca, 15.1mi N Valle National) <bold>74</bold> <italic><tp:taxon-name>Zapotecanillus iviei</tp:taxon-name></italic> (MEXICO, Oaxaca, 2mi S Cerro Pelon) <bold>75</bold> <italic><tp:taxon-name>Zapotecanillus kavanaughi</tp:taxon-name></italic> (MEXICO, Oaxaca, 14km N San Juan) <bold>76</bold> <italic><tp:taxon-name>Zapotecanillus longinoi</tp:taxon-name></italic> (MEXICO, Chiapas, Sierra Morena). sd – spermathecal duct; sg – spermathecal gland; sp – spermatheca. Scale bar = 0.05mm.</p></caption><graphic xmlns:xlink="http://www.w3.org/1999/xlink" xlink:href="ZooKeys-352-051-g012.jpg" position="float" orientation="portrait" xlink:type="simple"/></fig><fig id="F13" position="float" orientation="portrait"><label>Figure 77.</label><caption><p>Map of southern Mexico and adjacent part of Guatemala, showing positions of locality records for the species of <italic><tp:taxon-name>Zapotecanillus</tp:taxon-name></italic>. <italic><tp:taxon-name>Zapotecanillus oaxacanus</tp:taxon-name></italic> – black quadrangle; <italic><tp:taxon-name>Zapotecanillus nanus</tp:taxon-name></italic> – white triangles; <italic><tp:taxon-name>Zapotecanillus ixtlanus</tp:taxon-name></italic> – white circle; <italic><tp:taxon-name>Zapotecanillus iviei</tp:taxon-name></italic> – black star; <italic><tp:taxon-name>Zapotecanillus kavanaughi</tp:taxon-name></italic> – black circle; <italic><tp:taxon-name>Zapotecanillus montanus</tp:taxon-name></italic> – white quadrangle; <italic><tp:taxon-name>Zapotecanillus pecki</tp:taxon-name></italic> – black flower; <italic><tp:taxon-name>Zapotecanillus longinoi</tp:taxon-name></italic> – black triangles; <italic><tp:taxon-name>Zapotecanillus</tp:taxon-name></italic> sp. – white star. Brown stars – range of <italic><tp:taxon-name>Geocharidius</tp:taxon-name></italic> species (original data). 1 – Sierra Madre de Oaxaca; 2 – Sierra Madre del Sur; 3 – Sierra Madre de Chiapas. White dots – the Isthmus of Tehuantepec.</p></caption><graphic xmlns:xlink="http://www.w3.org/1999/xlink" xlink:href="ZooKeys-352-051-g013.jpg" position="float" orientation="portrait" xlink:type="simple"/></fig><fig id="F15" position="float" orientation="portrait"><label>Figures 90–94.</label><caption><p>Cladistic relationships and main events of the natural history of <italic><tp:taxon-name>Zapotecanillus</tp:taxon-name></italic> species, inferred from the cladogram. <bold>90</bold> 75%-majority rule cladogram from the parsimony analysis: character states are shown only for nodes, forward changes as filled circles, and reversals as open circles; numbers under internal branches – indicate bootstrap/Bremer support indices; the letters B, C, and D above the nodes correspond to the maps <bold>91, 92</bold> and <bold>93</bold> below, illustrating evolutionary trends at the appropriate node; bar abbreviations, SMO – Sierra Madre de Oaxaca, SMS – Sierra Madre del Sur, SMC – Sierra Madre de Chiapas <bold>91</bold> syntopic miniaturization, blue bars – <italic><tp:taxon-name>Zapotecanillus oaxacanus</tp:taxon-name></italic>, black bars – <italic><tp:taxon-name>Zapotecanillus nanus</tp:taxon-name></italic> <bold>92</bold> altitudinal expansion, blue dots – <italic><tp:taxon-name>Zapotecanillus ixtlanus</tp:taxon-name></italic>, black dots – <italic><tp:taxon-name>Zapotecanillus oaxacanus</tp:taxon-name></italic> + <italic><tp:taxon-name>Zapotecanillus nanus</tp:taxon-name></italic> <bold>93</bold> regional dispersal, SMO – Sierra Madre de Oaxaca, SMS – Sierra Madre del Sur, SMC – Sierra Madre de Chiapas <bold>94</bold> modern distribution of species, <italic><tp:taxon-name>Zapotecanillus oaxacanus</tp:taxon-name></italic> – black quadrangle; <italic><tp:taxon-name>Zapotecanillus nanus</tp:taxon-name></italic> – white triangles; <italic><tp:taxon-name>Zapotecanillus ixtlanus</tp:taxon-name></italic> – white circle; <italic><tp:taxon-name>Zapotecanillus iviei</tp:taxon-name></italic> – black star; <italic><tp:taxon-name>Zapotecanillus kavanaughi</tp:taxon-name></italic> – black circle; <italic><tp:taxon-name>Zapotecanillus montanus</tp:taxon-name></italic> – white quadrangle; <italic><tp:taxon-name>Zapotecanillus pecki</tp:taxon-name></italic> – black flower; <italic><tp:taxon-name>Zapotecanillus longinoi</tp:taxon-name></italic> – black triangles.</p></caption><graphic xmlns:xlink="http://www.w3.org/1999/xlink" xlink:href="ZooKeys-352-051-g015.jpg" position="float" orientation="portrait" xlink:type="simple"/></fig></tp:treatment-sec></tp:taxon-treatment>
