# Supplementary material for: A new genus and eight new species of the subtribe Anillina (Carabidae, Trechinae, Bembidiini) from Mexico, with a cladistic analysis and some notes on the evolution of the genus
Source: Zookeys. 2013 Nov 19;(352):51–92. doi: 10.3897/zookeys.352.6052 (PMC3837398; doi:10.3897/zookeys.352.6052)
Supplement: XML Treatment for Zapotecanillus kavanaughi [file zookeys.352.6052-treatment6.xml]

<!DOCTYPE tp:taxon-treatment
  PUBLIC "-//TaxonX//DTD Taxonomic Treatment Publishing DTD v0 20100105//EN" "tax-treatment-NSO.dtd">
<tp:taxon-treatment xmlns:tp="http://www.plazi.org/taxpub"><tp:treatment-meta><mixed-citation publication-type="journal"><person-group><name><surname>Sokolov</surname><given-names>Igor M.</given-names></name></person-group><article-title>A new genus and eight new species of the subtribe Anillina (Carabidae, Trechinae, Bembidiini) from Mexico, with a cladistic analysis and some notes on the evolution of the genus</article-title><source>Zookeys</source><day>19</day><month>11</month><year>2013</year><volume>2013</volume><issue>352</issue><fpage>51</fpage><lpage>92</lpage><pub-id pub-id-type="doi">10.3897/zookeys.352.6052</pub-id></mixed-citation></tp:treatment-meta><tp:nomenclature><tp:taxon-name>
                        <tp:taxon-name-part taxon-name-part-type="genus">Zapotecanillus</tp:taxon-name-part>
                        <tp:taxon-name-part taxon-name-part-type="species">kavanaughi</tp:taxon-name-part>
                        <object-id xmlns:xlink="http://www.w3.org/1999/xlink" content-type="zoobank" xlink:type="simple">http://zoobank.org/129C5EFE-EB44-4528-A228-DF4315902D76</object-id>
                        <object-id xmlns:xlink="http://www.w3.org/1999/xlink" xlink:type="simple">http://species-id.net/wiki/Zapotecanillus_kavanaughi</object-id>
                    </tp:taxon-name><tp:taxon-status xmlns:xlink="http://www.w3.org/1999/xlink" xlink:type="simple">sp. n.</tp:taxon-status><xref ref-type="fig" rid="F5">Figs 23</xref><xref ref-type="fig" rid="F6">, 28</xref><xref ref-type="fig" rid="F7">, 33</xref><xref ref-type="fig" rid="F9">, 54–56</xref><xref ref-type="fig" rid="F10">, 66</xref><xref ref-type="fig" rid="F11">, 70</xref><xref ref-type="fig" rid="F12">, 75</xref><xref ref-type="fig" rid="F13">, 77</xref><xref ref-type="fig" rid="F15">, 90</xref><xref ref-type="fig" rid="F15">, 94</xref></tp:nomenclature><tp:treatment-sec sec-type="Type material"><title>Type material.</title><p>HOLOTYPE, male, in CMNC, point-mounted, labeled: \MEX. Oax. 14km N SanJuan del Estado 2600m. 4-VIII.1986 H. &amp; A. Howden\ berlese\ CMNC\. PARATYPES (8 ex., 2♂2♀ were dissected), labeled same as a holotype (deposited in CAS, CMNC).</p></tp:treatment-sec><tp:treatment-sec sec-type="Specific epithet"><title>Specific epithet.</title><p>The specific epithet is a Latinized eponym in the genitive case, and is based on the surname of David H. Kavanaugh, Senior Curator of the Entomology Department of the California Academy of Sciences, whose enthusiastic efforts in locating and borrowing the material for the current investigation were so magnanimous and productive.</p></tp:treatment-sec><tp:treatment-sec sec-type="Type locality"><title>Type locality.</title><p>Mexico, Oaxaca, 14 km N San Juan del Estado.</p><!--PageBreak--></tp:treatment-sec><tp:treatment-sec sec-type="Recognition"><title>Recognition.</title><p>Adults of this new species are distinguished from those of other species of the genus by the combination of elongate habitus and comparatively narrow pronotum; and males can be further distinguished by the shape of median lobe (<xref ref-type="fig" rid="F9">Fig. 54</xref>).</p></tp:treatment-sec><tp:treatment-sec sec-type="Description"><title>Description.</title><p><italic>Size</italic>. Medium-sized for genus (SBL range 1.25–1.42 mm, mean 1.34±0.055 mm, n=9).</p><p><italic>Habitus</italic>. Body form (<xref ref-type="fig" rid="F6">Fig. 28</xref>) slightly convex, moderately elongate (WE/SBL 0.38±0.13), head of normal proportions for genus (WH/WPm 0.77±0.014), pronotum narrow compared to elytra (WPm/WE 0.74±0.020).</p><p><italic>Color</italic>. Body monocolorous, rufotestaceous, appendages testaceous.</p><p><italic>Microsculpture</italic>. Partially effaced on disc of pronotum.</p><!--PageBreak--><p><italic>Prothorax</italic>. Pronotum (<xref ref-type="fig" rid="F7">Fig. 33</xref>) relatively short (LP/LE 0.40±0.009) and slightly transverse (WPm/LP 1.23±0.031), with margins rectilinear and distinctly constricted posteriorly (WPm/WPp 1.36±0.039). Basal margin oblique laterally. Contour of posterior angles obtuse (116–122°) with 1–2 small denticles in front of the angles.</p><p><italic>Elytra</italic>. Slightly convex, not depressed along suture, rather narrow (WE/LE 0.66±0.023). Margins almost subparallel, slightly divergent in basal half, evenly rounded to apex in apical third, maximal width of elytra posterior to midpoint.</p><p><italic>Legs</italic>. 1<sup>st</sup> male protarsomere not dilated, without adhesive vestiture (<xref ref-type="fig" rid="F5">Fig. 23</xref>).</p><p><italic>Male genitalia</italic>. Median lobe of aedeagus (<xref ref-type="fig" rid="F9">Fig. 54</xref>), with very narrow, elongate apex. Dorsal plate 1 short, pointed basally, with apical attenuation of moderate length. Dorsal sclerite 2 in a form of a separate structure, crosses plate 1 at apical third. Ventral sclerites slightly sclerotized. Right paramere rather long and moderately wide (<xref ref-type="fig" rid="F9">Fig. 56</xref>). Left paramere without apical constriction (<xref ref-type="fig" rid="F9">Fig. 55</xref>). Ring sclerite with long handle-like extension, widely rounded apically (<xref ref-type="fig" rid="F10">Fig. 66</xref>).</p><p><italic>Female genitalia</italic>. Gonocoxite 2 comparatively short, with moderately curved blade and rounded apex (<xref ref-type="fig" rid="F11">Fig. 70</xref>). Laterotergite with 5-6 setae. Spermatheca atypical for genus (<xref ref-type="fig" rid="F12">Fig. 75</xref>).</p></tp:treatment-sec><tp:treatment-sec sec-type="Geographical distribution"><title>Geographical distribution.</title><p>The species is known only from the type locality in the Sierra Aloapaneca Range, a part of the Sierra Madre de Oaxaca (<xref ref-type="fig" rid="F13">Figs 77</xref> and <xref ref-type="fig" rid="F15">94</xref>, black circle).</p></tp:treatment-sec><tp:treatment-sec sec-type="Way of life"><title>Way of life.</title><p>All beetles were collected at an elevation of 2600 m.</p></tp:treatment-sec><tp:treatment-sec sec-type="Relationships"><title>Relationships.</title><p>Externally, adults of <italic><tp:taxon-name>Zapotecanillus kavanaughi</tp:taxon-name></italic> are similar to those of <italic><tp:taxon-name>Zapotecanillus iviei</tp:taxon-name></italic>, <italic><tp:taxon-name>Zapotecanillus pecki</tp:taxon-name></italic> and <italic><tp:taxon-name>Zapotecanillus montanus</tp:taxon-name></italic>, described below, but males and females differ from those of these species in features of the median lobe and shape of the spermatheca, respectively. See also <xref ref-type="fig" rid="F15">Fig. 90</xref> for cladistic affinities.</p></tp:treatment-sec><tp:treatment-sec><!--Section generated to contain objects referenced in tp:taxon-treatment.--><fig id="F5" position="float" orientation="portrait"><label>Figures 15–23.</label><caption><p>Structural features of front legs of <italic><tp:taxon-name>Zapotecanillus</tp:taxon-name></italic>. Left protibia of <italic><tp:taxon-name>Zapotecanillus oaxacanus</tp:taxon-name></italic>: <bold>15</bold> ventral aspect <bold>16</bold> tarsal claws <bold>17</bold> lateral aspect <bold>18</bold> dorso-lateral aspect. Left protibia of <italic><tp:taxon-name>Zapotecanillus nanus</tp:taxon-name></italic>: <bold>19</bold> dorsal aspect. Male left protarsi, ventral aspect: <bold>20</bold> <italic><tp:taxon-name>Zapotecanillus nanus</tp:taxon-name></italic> <bold>21</bold> <italic><tp:taxon-name>Zapotecanillus iviei</tp:taxon-name></italic> <bold>22</bold> <italic><tp:taxon-name>Zapotecanillus oaxacanus</tp:taxon-name></italic> <bold>23</bold> <italic><tp:taxon-name>Zapotecanillus kavanaughi</tp:taxon-name></italic>. ac – antenna cleaner; as – articulo-seta, asp – anterior spur; asr – anterior setal row; cls – clip setae; psp – posterior spur; psr – posterior setal row; sb – setal band; ta1 – tarsomere 1; tbn – tibial notch. Scale bars = 0.1mm (Figs <bold>15, 17–19</bold>); 0.05mm (Figs <bold>20–23</bold>).</p></caption><graphic xmlns:xlink="http://www.w3.org/1999/xlink" xlink:href="ZooKeys-352-051-g005.jpg" position="float" orientation="portrait" xlink:type="simple"/></fig><fig id="F6" position="float" orientation="portrait"><label>Figures 24–31.</label><caption><p>Habitus images of <italic><tp:taxon-name>Zapotecanillus</tp:taxon-name></italic> species. <bold>24</bold> <italic><tp:taxon-name>Zapotecanillus oaxacanus</tp:taxon-name></italic> (MEXICO, Oaxaca, 18.7mi N Valle National), paratype <bold>25</bold> <italic><tp:taxon-name>Zapotecanillus nanus</tp:taxon-name></italic> (MEXICO, Oaxaca, 18.7mi N Valle National), paratype <bold>26</bold> <italic><tp:taxon-name>Zapotecanillus ixtlanus</tp:taxon-name></italic> (MEXICO, Oaxaca, 37mi S Valle National), paratype <bold>27</bold> <italic><tp:taxon-name>Zapotecanillus iviei</tp:taxon-name></italic> (MEXICO, Oaxaca, 2mi S Cerro Pelon), paratype <bold>28</bold> <italic><tp:taxon-name>Zapotecanillus kavanaughi</tp:taxon-name></italic> (MEXICO, Oaxaca, 14km N San Juan), paratype <bold>29</bold> <italic><tp:taxon-name>Zapotecanillus montanus</tp:taxon-name></italic> (MEXICO, Oaxaca, 52mi N Oaxaca), paratype <bold>30</bold> <italic><tp:taxon-name>Zapotecanillus pecki</tp:taxon-name></italic> (MEXICO, Oaxaca, 3.5mi S Suchixtepec), paratype <bold>31</bold> <italic><tp:taxon-name>Zapotecanillus longinoi</tp:taxon-name></italic> (MEXICO, Chiapas, Sierra Morena), paratype. Scale bar = 0.5mm.</p></caption><graphic xmlns:xlink="http://www.w3.org/1999/xlink" xlink:href="ZooKeys-352-051-g006.jpg" position="float" orientation="portrait" xlink:type="simple"/></fig><fig id="F7" position="float" orientation="portrait"><label>Figures 32–35.</label><caption><p>Pronotum images of <italic><tp:taxon-name>Zapotecanillus</tp:taxon-name></italic> species. <bold>32</bold> <italic><tp:taxon-name>Zapotecanillus oaxacanus</tp:taxon-name></italic> (MEXICO, Oaxaca, 18.7mi N Valle National) <bold>33</bold> <italic><tp:taxon-name>Zapotecanillus kavanaughi</tp:taxon-name></italic> (MEXICO, Oaxaca, 14km N San Juan) <bold>34</bold> <italic><tp:taxon-name>Zapotecanillus iviei</tp:taxon-name></italic> (MEXICO, Oaxaca, 2mi S Cerro Pelon) <bold>35</bold> <italic><tp:taxon-name>Zapotecanillus pecki</tp:taxon-name></italic> (MEXICO, Oaxaca, 3.5mi S Suchixtepec). Scale bar = 0.25mm.</p></caption><graphic xmlns:xlink="http://www.w3.org/1999/xlink" xlink:href="ZooKeys-352-051-g007.jpg" position="float" orientation="portrait" xlink:type="simple"/></fig><fig id="F9" position="float" orientation="portrait"><label>Figures 48–59.</label><caption><p>Illustrations of male aedeagus of <italic><tp:taxon-name>Zapotecanillus</tp:taxon-name></italic> species. <italic><tp:taxon-name>Zapotecanillus montanus</tp:taxon-name></italic> (MEXICO, Oaxaca, 52mi N Oaxaca) <bold>48</bold> median lobe, right lateral aspect <bold>49</bold> left paramere, left lateral aspect <bold>50</bold> right paramere, right lateral aspect. <italic><tp:taxon-name>Zapotecanillus pecki</tp:taxon-name></italic> (MEXICO, Oaxaca, 3.5mi S Suchixtepec) <bold>51</bold> median lobe, right lateral aspect <bold>52</bold> left paramere, left lateral aspect <bold>53</bold> right paramere, right lateral aspect. <italic><tp:taxon-name>Zapotecanillus kavanaughi</tp:taxon-name></italic> (MEXICO, Oaxaca, 14km N San Juan) <bold>54</bold> median lobe, right lateral aspect <bold>55</bold> left paramere, left lateral aspect <bold>56</bold> right paramere, right lateral aspect. <italic><tp:taxon-name>Zapotecanillus longinoi</tp:taxon-name></italic> (MEXICO, Chiapas, Sierra Morena) <bold>57</bold> median lobe, right lateral aspect <bold>58</bold> left paramere, left lateral aspect <bold>59</bold> right paramere, right lateral aspect. dp1 – dorsal plate 1; dp2 – dorsal plate 2; vsc – ventral sclerites. Scale bar = 0.05mm.</p></caption><graphic xmlns:xlink="http://www.w3.org/1999/xlink" xlink:href="ZooKeys-352-051-g009.jpg" position="float" orientation="portrait" xlink:type="simple"/></fig><fig id="F10" position="float" orientation="portrait"><label>Figures 60–67.</label><caption><p>Illustrations of ring sclerite of <italic><tp:taxon-name>Zapotecanillus</tp:taxon-name></italic> species, male genitalia, dorsal aspect. <bold>60</bold> <italic><tp:taxon-name>Zapotecanillus oaxacanus</tp:taxon-name></italic> (MEXICO, Oaxaca, 18.7mi N Valle National) <bold>61</bold> <italic><tp:taxon-name>Zapotecanillus nanus</tp:taxon-name></italic> (MEXICO, Oaxaca, 18.7mi N Valle National) <bold>62</bold> <italic><tp:taxon-name>Zapotecanillus ixtlanus</tp:taxon-name></italic> (MEXICO, Oaxaca, 37mi S Valle National) <bold>63</bold> <italic><tp:taxon-name>Zapotecanillus iviei</tp:taxon-name></italic> (MEXICO, Oaxaca, 2mi S Cerro Pelon) <bold>64</bold> <italic><tp:taxon-name>Zapotecanillus pecki</tp:taxon-name></italic> (MEXICO, Oaxaca, 3.5mi S Suchixtepec) <bold>65</bold> <italic><tp:taxon-name>Zapotecanillus montanus</tp:taxon-name></italic> (MEXICO, Oaxaca, 52mi N Oaxaca) <bold>66</bold> <italic><tp:taxon-name>Zapotecanillus kavanaughi</tp:taxon-name></italic> (MEXICO, Oaxaca, 14km N San Juan) <bold>67</bold> <italic><tp:taxon-name>Zapotecanillus longinoi</tp:taxon-name></italic> (MEXICO, Chiapas, Sierra Morena). hd – handle of ring sclerite. Scale bar = 0.1mm.</p></caption><graphic xmlns:xlink="http://www.w3.org/1999/xlink" xlink:href="ZooKeys-352-051-g010.jpg" position="float" orientation="portrait" xlink:type="simple"/></fig><fig id="F11" position="float" orientation="portrait"><label>Figures 68–71.</label><caption><p>Illustrations of ovipositor sclerites of <italic><tp:taxon-name>Zapotecanillus</tp:taxon-name></italic> species. <bold>68</bold> <italic><tp:taxon-name>Zapotecanillus oaxacanus</tp:taxon-name></italic> (MEXICO, Oaxaca, 18.7mi N Valle National) <bold>69</bold> <italic><tp:taxon-name>Zapotecanillus nanus</tp:taxon-name></italic> (MEXICO, Oaxaca, 15.1mi N Valle National) <bold>70</bold> <italic><tp:taxon-name>Zapotecanillus kavanaughi</tp:taxon-name></italic> (MEXICO, Oaxaca, 14km N San Juan) <bold>71</bold> <italic><tp:taxon-name>Zapotecanillus longinoi</tp:taxon-name></italic> (MEXICO, Chiapas, Sierra Morena). b – base of gonocoxite 2, bl – blade of gonocoxite 2, es – ensiform seta; gc1 – gonocoxite 1; gc 2 – gonocoxite 2; lt – laterotergite; ns – nematiform seta. Scale bar = 0.05mm.</p></caption><graphic xmlns:xlink="http://www.w3.org/1999/xlink" xlink:href="ZooKeys-352-051-g011.jpg" position="float" orientation="portrait" xlink:type="simple"/></fig><fig id="F12" position="float" orientation="portrait"><label>Figures 72–76.</label><caption><p>Illustrations of spermatheca, spermathecal duct, and spermathecal gland of <italic><tp:taxon-name>Zapotecanillus</tp:taxon-name></italic> species. <bold>72</bold> <italic><tp:taxon-name>Zapotecanillus oaxacanus</tp:taxon-name></italic> (MEXICO, Oaxaca, 18.7mi N Valle National) <bold>73</bold> <italic><tp:taxon-name>Zapotecanillus nanus</tp:taxon-name></italic> (MEXICO, Oaxaca, 15.1mi N Valle National) <bold>74</bold> <italic><tp:taxon-name>Zapotecanillus iviei</tp:taxon-name></italic> (MEXICO, Oaxaca, 2mi S Cerro Pelon) <bold>75</bold> <italic><tp:taxon-name>Zapotecanillus kavanaughi</tp:taxon-name></italic> (MEXICO, Oaxaca, 14km N San Juan) <bold>76</bold> <italic><tp:taxon-name>Zapotecanillus longinoi</tp:taxon-name></italic> (MEXICO, Chiapas, Sierra Morena). sd – spermathecal duct; sg – spermathecal gland; sp – spermatheca. Scale bar = 0.05mm.</p></caption><graphic xmlns:xlink="http://www.w3.org/1999/xlink" xlink:href="ZooKeys-352-051-g012.jpg" position="float" orientation="portrait" xlink:type="simple"/></fig><fig id="F13" position="float" orientation="portrait"><label>Figure 77.</label><caption><p>Map of southern Mexico and adjacent part of Guatemala, showing positions of locality records for the species of <italic><tp:taxon-name>Zapotecanillus</tp:taxon-name></italic>. <italic><tp:taxon-name>Zapotecanillus oaxacanus</tp:taxon-name></italic> – black quadrangle; <italic><tp:taxon-name>Zapotecanillus nanus</tp:taxon-name></italic> – white triangles; <italic><tp:taxon-name>Zapotecanillus ixtlanus</tp:taxon-name></italic> – white circle; <italic><tp:taxon-name>Zapotecanillus iviei</tp:taxon-name></italic> – black star; <italic><tp:taxon-name>Zapotecanillus kavanaughi</tp:taxon-name></italic> – black circle; <italic><tp:taxon-name>Zapotecanillus montanus</tp:taxon-name></italic> – white quadrangle; <italic><tp:taxon-name>Zapotecanillus pecki</tp:taxon-name></italic> – black flower; <italic><tp:taxon-name>Zapotecanillus longinoi</tp:taxon-name></italic> – black triangles; <italic><tp:taxon-name>Zapotecanillus</tp:taxon-name></italic> sp. – white star. Brown stars – range of <italic><tp:taxon-name>Geocharidius</tp:taxon-name></italic> species (original data). 1 – Sierra Madre de Oaxaca; 2 – Sierra Madre del Sur; 3 – Sierra Madre de Chiapas. White dots – the Isthmus of Tehuantepec.</p></caption><graphic xmlns:xlink="http://www.w3.org/1999/xlink" xlink:href="ZooKeys-352-051-g013.jpg" position="float" orientation="portrait" xlink:type="simple"/></fig><fig id="F15" position="float" orientation="portrait"><label>Figures 90–94.</label><caption><p>Cladistic relationships and main events of the natural history of <italic><tp:taxon-name>Zapotecanillus</tp:taxon-name></italic> species, inferred from the cladogram. <bold>90</bold> 75%-majority rule cladogram from the parsimony analysis: character states are shown only for nodes, forward changes as filled circles, and reversals as open circles; numbers under internal branches – indicate bootstrap/Bremer support indices; the letters B, C, and D above the nodes correspond to the maps <bold>91, 92</bold> and <bold>93</bold> below, illustrating evolutionary trends at the appropriate node; bar abbreviations, SMO – Sierra Madre de Oaxaca, SMS – Sierra Madre del Sur, SMC – Sierra Madre de Chiapas <bold>91</bold> syntopic miniaturization, blue bars – <italic><tp:taxon-name>Zapotecanillus oaxacanus</tp:taxon-name></italic>, black bars – <italic><tp:taxon-name>Zapotecanillus nanus</tp:taxon-name></italic> <bold>92</bold> altitudinal expansion, blue dots – <italic><tp:taxon-name>Zapotecanillus ixtlanus</tp:taxon-name></italic>, black dots – <italic><tp:taxon-name>Zapotecanillus oaxacanus</tp:taxon-name></italic> + <italic><tp:taxon-name>Zapotecanillus nanus</tp:taxon-name></italic> <bold>93</bold> regional dispersal, SMO – Sierra Madre de Oaxaca, SMS – Sierra Madre del Sur, SMC – Sierra Madre de Chiapas <bold>94</bold> modern distribution of species, <italic><tp:taxon-name>Zapotecanillus oaxacanus</tp:taxon-name></italic> – black quadrangle; <italic><tp:taxon-name>Zapotecanillus nanus</tp:taxon-name></italic> – white triangles; <italic><tp:taxon-name>Zapotecanillus ixtlanus</tp:taxon-name></italic> – white circle; <italic><tp:taxon-name>Zapotecanillus iviei</tp:taxon-name></italic> – black star; <italic><tp:taxon-name>Zapotecanillus kavanaughi</tp:taxon-name></italic> – black circle; <italic><tp:taxon-name>Zapotecanillus montanus</tp:taxon-name></italic> – white quadrangle; <italic><tp:taxon-name>Zapotecanillus pecki</tp:taxon-name></italic> – black flower; <italic><tp:taxon-name>Zapotecanillus longinoi</tp:taxon-name></italic> – black triangles.</p></caption><graphic xmlns:xlink="http://www.w3.org/1999/xlink" xlink:href="ZooKeys-352-051-g015.jpg" position="float" orientation="portrait" xlink:type="simple"/></fig></tp:treatment-sec></tp:taxon-treatment>
