# Supplementary material for: A new genus and eight new species of the subtribe Anillina (Carabidae, Trechinae, Bembidiini) from Mexico, with a cladistic analysis and some notes on the evolution of the genus
Source: Zookeys. 2013 Nov 19;(352):51–92. doi: 10.3897/zookeys.352.6052 (PMC3837398; doi:10.3897/zookeys.352.6052)
Supplement: XML Treatment for Zapotecanillus montanus [file zookeys.352.6052-treatment7.xml]

<!DOCTYPE tp:taxon-treatment
  PUBLIC "-//TaxonX//DTD Taxonomic Treatment Publishing DTD v0 20100105//EN" "tax-treatment-NSO.dtd">
<tp:taxon-treatment xmlns:tp="http://www.plazi.org/taxpub"><tp:treatment-meta><mixed-citation publication-type="journal"><person-group><name><surname>Sokolov</surname><given-names>Igor M.</given-names></name></person-group><article-title>A new genus and eight new species of the subtribe Anillina (Carabidae, Trechinae, Bembidiini) from Mexico, with a cladistic analysis and some notes on the evolution of the genus</article-title><source>Zookeys</source><day>19</day><month>11</month><year>2013</year><volume>2013</volume><issue>352</issue><fpage>51</fpage><lpage>92</lpage><pub-id pub-id-type="doi">10.3897/zookeys.352.6052</pub-id></mixed-citation></tp:treatment-meta><tp:nomenclature><tp:taxon-name>
                        <tp:taxon-name-part taxon-name-part-type="genus">Zapotecanillus</tp:taxon-name-part>
                        <tp:taxon-name-part taxon-name-part-type="species">montanus</tp:taxon-name-part>
                        <object-id xmlns:xlink="http://www.w3.org/1999/xlink" content-type="zoobank" xlink:type="simple">http://zoobank.org/805794A0-A363-4C93-9041-C40DDBB9675D</object-id>
                        <object-id xmlns:xlink="http://www.w3.org/1999/xlink" xlink:type="simple">http://species-id.net/wiki/Zapotecanillus_montanus</object-id>
                    </tp:taxon-name><tp:taxon-status xmlns:xlink="http://www.w3.org/1999/xlink" xlink:type="simple">sp. n.</tp:taxon-status><xref ref-type="fig" rid="F6">Figs 29</xref><xref ref-type="fig" rid="F9">, 48–50</xref><xref ref-type="fig" rid="F10">, 65</xref><xref ref-type="fig" rid="F13">, 77</xref><xref ref-type="fig" rid="F15">, 90</xref><xref ref-type="fig" rid="F15">, 94</xref></tp:nomenclature><tp:treatment-sec sec-type="Type material"><title>Type material.</title><p>HOLOTYPE, male, in CMNH, point-mounted, labeled: \ MEXICO, Oaxaca, 52miles N of Oaxaca, Ber.202, sink litter, 17 May 1971 S.B.Peck collector\ CMNH \. PARATYPES (14 ex., 3♂4♀ were dissected), 6 ex. labeled same as a holotype; one female labeled: \ MEX. Oax., 52mi. N Oaxaca, 9500’ 17.V.71 S.Peck Ber.202, leaf lit.\ <italic><tp:taxon-name>Anillinus</tp:taxon-name></italic> (handwriting)\; 7 ex. labeled: \MEXICO: Oaxaca, 52miles N Oaxaca, 9500 ft., 25 May 1971, ex. litter in sinkhole, S.Peck\ THOMAS C. BARR COLLECTION 2011 Acc. No. 38014\ (deposited in CAS, CMNH).</p></tp:treatment-sec><tp:treatment-sec sec-type="Specific epithet"><title>Specific epithet.</title><p>The specific epithet is a Latin adjective from <italic>mons</italic> (= mountain), in the masculine form, meaning <italic>mountain-dwelling</italic>, and refers to the altitudinal data of the species locality.</p></tp:treatment-sec><tp:treatment-sec sec-type="Type locality"><title>Type locality.</title><p>Mexico, Oaxaca, 52 miles N of Oaxaca.</p><p><bold>Recognition.</bold> Males of this new species are distinguished from those of other species of the genus by the combination of elongate habitus and shape of the median lobe (<xref ref-type="fig" rid="F9">Fig. 48</xref>).</p><!--PageBreak--></tp:treatment-sec><tp:treatment-sec sec-type="Description"><title>Description.</title><p><italic>Size</italic>. Medium-sized for genus (SBL range 1.29–1.40 mm, mean 1.35±0.037 mm, n=7).</p><p><italic>Habitus</italic>. Body form (<xref ref-type="fig" rid="F6">Fig. 29</xref>) slightly convex, moderately elongate (WE/SBL 0.40±0.10), head of normal proportions for genus (WH/WPm 0.75±0.041), pronotum narrow compared to elytra (WPm/WE 0.70±0.012).</p><p><italic>Color</italic>. Body monocolorous, rufotestaceous, appendages testaceous.</p><p><italic>Microsculpture</italic>. Partially effaced on disc of pronotum.</p><p><italic>Prothorax</italic>. Pronotum relatively short (LP/LE 0.38±0.009) and moderately transverse (WPm/LP 1.26±0.028), with margins rectilinear and markedly constricted posteriorly (WPm/WPp 1.40±0.028). Basal margin oblique laterally. Contour of posterior angles obtuse (115–125°) with 1–2 small denticles in front of the angles.</p><p><italic>Elytra</italic>. Convex, not depressed along suture, of moderate width (WE/LE 0.69±0.016). Margins subparallel at middle, slightly divergent in basal third, evenly rounded to apex in apical third, maximal width of elytra at midpoint.</p><!--PageBreak--><p><italic>Legs</italic>. 1<sup>st</sup> male protarsomere markedly dilated apico-laterally.</p><p><italic>Male genitalia</italic>. Median lobe of aedeagus (<xref ref-type="fig" rid="F9">Fig. 48</xref>) with slightly elongate apex, angulately rounded at tip. Dorsal plate 1 short, pointed apically and basally. Dorsal plate 2 joined to plate 1 at its middle ventrally, where it forms a distinct protuberance. Ventral sclerites with pronounced sclerotization ventrally. Right paramere short and moderately wide (<xref ref-type="fig" rid="F9">Fig. 50</xref>). Left paramere without apical constriction (<xref ref-type="fig" rid="F9">Fig. 49</xref>). Ring sclerite with handle conically rounded apically (<xref ref-type="fig" rid="F10">Fig. 65</xref>).</p><p><italic>Female genitalia</italic>. Spermatheca standard for genus.</p></tp:treatment-sec><tp:treatment-sec sec-type="Geographical distribution"><title>Geographical distribution.</title><p>The species is known only from the type locality in the Sierra Juárez Range, a part of the Sierra Madre de Oaxaca (<xref ref-type="fig" rid="F13">Figs 77</xref> and <xref ref-type="fig" rid="F15">94</xref>, white quadrangle).</p></tp:treatment-sec><tp:treatment-sec sec-type="Way of life"><title>Way of life.</title><p>Specimens of this species were collected at 2900–3000m, which is the highest locality known among the <italic><tp:taxon-name>Zapotecanillus</tp:taxon-name></italic> species. The collection site was located in a limestone area with sinkholes and karst topography, covered with a pine-oak forest. Soil temperature at the time of collection was 48°F (S.Peck, pers. comm.).</p></tp:treatment-sec><tp:treatment-sec sec-type="Relationships"><title>Relationships.</title><p>Externally, adults of <italic><tp:taxon-name>Zapotecanillus montanus</tp:taxon-name></italic> are similar to those of <italic><tp:taxon-name>Zapotecanillus kavanaughi</tp:taxon-name></italic>, <italic><tp:taxon-name>Zapotecanillus iviei</tp:taxon-name></italic> and <italic><tp:taxon-name>Zapotecanillus pecki</tp:taxon-name></italic>, but males of <italic><tp:taxon-name>Zapotecanillus montanus</tp:taxon-name></italic> may be distinguished from those of the other species by the shape of the median lobe (<xref ref-type="fig" rid="F9">Fig. 48</xref>). See also <xref ref-type="fig" rid="F15">Fig. 90</xref> for cladistic affinities.</p><!--PageBreak--></tp:treatment-sec><tp:treatment-sec><!--Section generated to contain objects referenced in tp:taxon-treatment.--><fig id="F6" position="float" orientation="portrait"><label>Figures 24–31.</label><caption><p>Habitus images of <italic><tp:taxon-name>Zapotecanillus</tp:taxon-name></italic> species. <bold>24</bold> <italic><tp:taxon-name>Zapotecanillus oaxacanus</tp:taxon-name></italic> (MEXICO, Oaxaca, 18.7mi N Valle National), paratype <bold>25</bold> <italic><tp:taxon-name>Zapotecanillus nanus</tp:taxon-name></italic> (MEXICO, Oaxaca, 18.7mi N Valle National), paratype <bold>26</bold> <italic><tp:taxon-name>Zapotecanillus ixtlanus</tp:taxon-name></italic> (MEXICO, Oaxaca, 37mi S Valle National), paratype <bold>27</bold> <italic><tp:taxon-name>Zapotecanillus iviei</tp:taxon-name></italic> (MEXICO, Oaxaca, 2mi S Cerro Pelon), paratype <bold>28</bold> <italic><tp:taxon-name>Zapotecanillus kavanaughi</tp:taxon-name></italic> (MEXICO, Oaxaca, 14km N San Juan), paratype <bold>29</bold> <italic><tp:taxon-name>Zapotecanillus montanus</tp:taxon-name></italic> (MEXICO, Oaxaca, 52mi N Oaxaca), paratype <bold>30</bold> <italic><tp:taxon-name>Zapotecanillus pecki</tp:taxon-name></italic> (MEXICO, Oaxaca, 3.5mi S Suchixtepec), paratype <bold>31</bold> <italic><tp:taxon-name>Zapotecanillus longinoi</tp:taxon-name></italic> (MEXICO, Chiapas, Sierra Morena), paratype. Scale bar = 0.5mm.</p></caption><graphic xmlns:xlink="http://www.w3.org/1999/xlink" xlink:href="ZooKeys-352-051-g006.jpg" position="float" orientation="portrait" xlink:type="simple"/></fig><fig id="F9" position="float" orientation="portrait"><label>Figures 48–59.</label><caption><p>Illustrations of male aedeagus of <italic><tp:taxon-name>Zapotecanillus</tp:taxon-name></italic> species. <italic><tp:taxon-name>Zapotecanillus montanus</tp:taxon-name></italic> (MEXICO, Oaxaca, 52mi N Oaxaca) <bold>48</bold> median lobe, right lateral aspect <bold>49</bold> left paramere, left lateral aspect <bold>50</bold> right paramere, right lateral aspect. <italic><tp:taxon-name>Zapotecanillus pecki</tp:taxon-name></italic> (MEXICO, Oaxaca, 3.5mi S Suchixtepec) <bold>51</bold> median lobe, right lateral aspect <bold>52</bold> left paramere, left lateral aspect <bold>53</bold> right paramere, right lateral aspect. <italic><tp:taxon-name>Zapotecanillus kavanaughi</tp:taxon-name></italic> (MEXICO, Oaxaca, 14km N San Juan) <bold>54</bold> median lobe, right lateral aspect <bold>55</bold> left paramere, left lateral aspect <bold>56</bold> right paramere, right lateral aspect. <italic><tp:taxon-name>Zapotecanillus longinoi</tp:taxon-name></italic> (MEXICO, Chiapas, Sierra Morena) <bold>57</bold> median lobe, right lateral aspect <bold>58</bold> left paramere, left lateral aspect <bold>59</bold> right paramere, right lateral aspect. dp1 – dorsal plate 1; dp2 – dorsal plate 2; vsc – ventral sclerites. Scale bar = 0.05mm.</p></caption><graphic xmlns:xlink="http://www.w3.org/1999/xlink" xlink:href="ZooKeys-352-051-g009.jpg" position="float" orientation="portrait" xlink:type="simple"/></fig><fig id="F10" position="float" orientation="portrait"><label>Figures 60–67.</label><caption><p>Illustrations of ring sclerite of <italic><tp:taxon-name>Zapotecanillus</tp:taxon-name></italic> species, male genitalia, dorsal aspect. <bold>60</bold> <italic><tp:taxon-name>Zapotecanillus oaxacanus</tp:taxon-name></italic> (MEXICO, Oaxaca, 18.7mi N Valle National) <bold>61</bold> <italic><tp:taxon-name>Zapotecanillus nanus</tp:taxon-name></italic> (MEXICO, Oaxaca, 18.7mi N Valle National) <bold>62</bold> <italic><tp:taxon-name>Zapotecanillus ixtlanus</tp:taxon-name></italic> (MEXICO, Oaxaca, 37mi S Valle National) <bold>63</bold> <italic><tp:taxon-name>Zapotecanillus iviei</tp:taxon-name></italic> (MEXICO, Oaxaca, 2mi S Cerro Pelon) <bold>64</bold> <italic><tp:taxon-name>Zapotecanillus pecki</tp:taxon-name></italic> (MEXICO, Oaxaca, 3.5mi S Suchixtepec) <bold>65</bold> <italic><tp:taxon-name>Zapotecanillus montanus</tp:taxon-name></italic> (MEXICO, Oaxaca, 52mi N Oaxaca) <bold>66</bold> <italic><tp:taxon-name>Zapotecanillus kavanaughi</tp:taxon-name></italic> (MEXICO, Oaxaca, 14km N San Juan) <bold>67</bold> <italic><tp:taxon-name>Zapotecanillus longinoi</tp:taxon-name></italic> (MEXICO, Chiapas, Sierra Morena). hd – handle of ring sclerite. Scale bar = 0.1mm.</p></caption><graphic xmlns:xlink="http://www.w3.org/1999/xlink" xlink:href="ZooKeys-352-051-g010.jpg" position="float" orientation="portrait" xlink:type="simple"/></fig><fig id="F13" position="float" orientation="portrait"><label>Figure 77.</label><caption><p>Map of southern Mexico and adjacent part of Guatemala, showing positions of locality records for the species of <italic><tp:taxon-name>Zapotecanillus</tp:taxon-name></italic>. <italic><tp:taxon-name>Zapotecanillus oaxacanus</tp:taxon-name></italic> – black quadrangle; <italic><tp:taxon-name>Zapotecanillus nanus</tp:taxon-name></italic> – white triangles; <italic><tp:taxon-name>Zapotecanillus ixtlanus</tp:taxon-name></italic> – white circle; <italic><tp:taxon-name>Zapotecanillus iviei</tp:taxon-name></italic> – black star; <italic><tp:taxon-name>Zapotecanillus kavanaughi</tp:taxon-name></italic> – black circle; <italic><tp:taxon-name>Zapotecanillus montanus</tp:taxon-name></italic> – white quadrangle; <italic><tp:taxon-name>Zapotecanillus pecki</tp:taxon-name></italic> – black flower; <italic><tp:taxon-name>Zapotecanillus longinoi</tp:taxon-name></italic> – black triangles; <italic><tp:taxon-name>Zapotecanillus</tp:taxon-name></italic> sp. – white star. Brown stars – range of <italic><tp:taxon-name>Geocharidius</tp:taxon-name></italic> species (original data). 1 – Sierra Madre de Oaxaca; 2 – Sierra Madre del Sur; 3 – Sierra Madre de Chiapas. White dots – the Isthmus of Tehuantepec.</p></caption><graphic xmlns:xlink="http://www.w3.org/1999/xlink" xlink:href="ZooKeys-352-051-g013.jpg" position="float" orientation="portrait" xlink:type="simple"/></fig><fig id="F15" position="float" orientation="portrait"><label>Figures 90–94.</label><caption><p>Cladistic relationships and main events of the natural history of <italic><tp:taxon-name>Zapotecanillus</tp:taxon-name></italic> species, inferred from the cladogram. <bold>90</bold> 75%-majority rule cladogram from the parsimony analysis: character states are shown only for nodes, forward changes as filled circles, and reversals as open circles; numbers under internal branches – indicate bootstrap/Bremer support indices; the letters B, C, and D above the nodes correspond to the maps <bold>91, 92</bold> and <bold>93</bold> below, illustrating evolutionary trends at the appropriate node; bar abbreviations, SMO – Sierra Madre de Oaxaca, SMS – Sierra Madre del Sur, SMC – Sierra Madre de Chiapas <bold>91</bold> syntopic miniaturization, blue bars – <italic><tp:taxon-name>Zapotecanillus oaxacanus</tp:taxon-name></italic>, black bars – <italic><tp:taxon-name>Zapotecanillus nanus</tp:taxon-name></italic> <bold>92</bold> altitudinal expansion, blue dots – <italic><tp:taxon-name>Zapotecanillus ixtlanus</tp:taxon-name></italic>, black dots – <italic><tp:taxon-name>Zapotecanillus oaxacanus</tp:taxon-name></italic> + <italic><tp:taxon-name>Zapotecanillus nanus</tp:taxon-name></italic> <bold>93</bold> regional dispersal, SMO – Sierra Madre de Oaxaca, SMS – Sierra Madre del Sur, SMC – Sierra Madre de Chiapas <bold>94</bold> modern distribution of species, <italic><tp:taxon-name>Zapotecanillus oaxacanus</tp:taxon-name></italic> – black quadrangle; <italic><tp:taxon-name>Zapotecanillus nanus</tp:taxon-name></italic> – white triangles; <italic><tp:taxon-name>Zapotecanillus ixtlanus</tp:taxon-name></italic> – white circle; <italic><tp:taxon-name>Zapotecanillus iviei</tp:taxon-name></italic> – black star; <italic><tp:taxon-name>Zapotecanillus kavanaughi</tp:taxon-name></italic> – black circle; <italic><tp:taxon-name>Zapotecanillus montanus</tp:taxon-name></italic> – white quadrangle; <italic><tp:taxon-name>Zapotecanillus pecki</tp:taxon-name></italic> – black flower; <italic><tp:taxon-name>Zapotecanillus longinoi</tp:taxon-name></italic> – black triangles.</p></caption><graphic xmlns:xlink="http://www.w3.org/1999/xlink" xlink:href="ZooKeys-352-051-g015.jpg" position="float" orientation="portrait" xlink:type="simple"/></fig></tp:treatment-sec></tp:taxon-treatment>
