# Supplementary material for: A new genus and eight new species of the subtribe Anillina (Carabidae, Trechinae, Bembidiini) from Mexico, with a cladistic analysis and some notes on the evolution of the genus
Source: Zookeys. 2013 Nov 19;(352):51–92. doi: 10.3897/zookeys.352.6052 (PMC3837398; doi:10.3897/zookeys.352.6052)
Supplement: XML Treatment for Zapotecanillus pecki [file zookeys.352.6052-treatment8.xml]

<!DOCTYPE tp:taxon-treatment
  PUBLIC "-//TaxonX//DTD Taxonomic Treatment Publishing DTD v0 20100105//EN" "tax-treatment-NSO.dtd">
<tp:taxon-treatment xmlns:tp="http://www.plazi.org/taxpub"><tp:treatment-meta><mixed-citation publication-type="journal"><person-group><name><surname>Sokolov</surname><given-names>Igor M.</given-names></name></person-group><article-title>A new genus and eight new species of the subtribe Anillina (Carabidae, Trechinae, Bembidiini) from Mexico, with a cladistic analysis and some notes on the evolution of the genus</article-title><source>Zookeys</source><day>19</day><month>11</month><year>2013</year><volume>2013</volume><issue>352</issue><fpage>51</fpage><lpage>92</lpage><pub-id pub-id-type="doi">10.3897/zookeys.352.6052</pub-id></mixed-citation></tp:treatment-meta><tp:nomenclature><tp:taxon-name>
                        <tp:taxon-name-part taxon-name-part-type="genus">Zapotecanillus</tp:taxon-name-part>
                        <tp:taxon-name-part taxon-name-part-type="species">pecki</tp:taxon-name-part>
                        <object-id xmlns:xlink="http://www.w3.org/1999/xlink" content-type="zoobank" xlink:type="simple">http://zoobank.org/AFF220F9-B257-44DF-8A08-F07F9E6988F3</object-id>
                        <object-id xmlns:xlink="http://www.w3.org/1999/xlink" xlink:type="simple">http://species-id.net/wiki/Zapotecanillus_pecki</object-id>
                    </tp:taxon-name><tp:taxon-status xmlns:xlink="http://www.w3.org/1999/xlink" xlink:type="simple">sp. n.</tp:taxon-status><xref ref-type="fig" rid="F6">Figs 30</xref><xref ref-type="fig" rid="F7">, 35</xref><xref ref-type="fig" rid="F9">, 51–53</xref><xref ref-type="fig" rid="F10">, 64</xref><xref ref-type="fig" rid="F13">, 77</xref><xref ref-type="fig" rid="F15">, 90</xref><xref ref-type="fig" rid="F15">, 94</xref></tp:nomenclature><tp:treatment-sec sec-type="Type material"><title>Type material.</title><p>HOLOTYPE, male, in CMNH, point-mounted, labeled: \ MEXICO, Oaxaca, 3.5miles S of Suchixtepec,\ Ber.208, leaf litter, 3 June 1971 S.B. Peck collector\ CMNH\. PARATYPES (16 ex., 4♂2♀ were dissected), 6 ex. labeled same as a holotype; 6 ex. labeled: \ MEXICO, Oaxaca, 13 mi. N of Suchixtepec, 9500ft., ex. leaf litter, 4 June 1971, S. Peck\ THOMAS C. BARR COLLECTION 2011 Acc. No. 38014\; 4 ex. labeled: MEXICO, Oaxaca, 13.5 mi. S of Suchixtepec, 8000ft., ex. leaf litter, 3 June 1971, S. Peck\ THOMAS C. BARR COLLECTION 2011 Acc. No. 38014\ (deposited in CAS, CMNH).</p><!--PageBreak--></tp:treatment-sec><tp:treatment-sec sec-type="Specific epithet"><title>Specific epithet.</title><p>The specific epithet is a Latinized eponym in the genitive case, and is based on the surname of Stewart B. Peck, Professor in the Biology Department of Carleton University, Ottawa, Canada, the collector of the type series of this species.</p></tp:treatment-sec><tp:treatment-sec sec-type="Type locality"><title>Type locality.</title><p>Mexico, Oaxaca, 3.5miles S of Suchixtepec.</p></tp:treatment-sec><tp:treatment-sec sec-type="Recognition"><title>Recognition.</title><p>Males of this new species are distinguished from those of other species of the genus by the shape of the median lobe (<xref ref-type="fig" rid="F9">Fig. 51</xref>).</p></tp:treatment-sec><tp:treatment-sec sec-type="Description"><title>Description.</title><p><italic>Size</italic>. Medium-sized for genus (SBL range 1.32-1.38 mm, mean 1.35±0.026 mm, n=5).</p><p><italic>Habitus</italic>. Body form (<xref ref-type="fig" rid="F6">Fig. 30</xref>) slightly convex, moderately elongate (WE/SBL 0.41±0.08), head of normal proportions for genus (WH/WPm 0.73±0.011), pronotum narrow compared to elytra (WPm/WE 0.72±0.009).</p><p><italic>Color</italic>. Body monocolorous, rufotestaceous, appendages testaceous.</p><p><italic>Microsculpture</italic>. Microlines partially effaced on disc of pronotum.</p><p><italic>Prothorax</italic>. Pronotum (<xref ref-type="fig" rid="F7">Fig. 35</xref>) relatively short (LP/LE 0.41±0.012) and slightly transverse (WPm/LP 1.24±0.030), with margins slightly sinuate and distinctly constricted posteriorly (WPm/WPp 1.36±0.043). Basal margin bisinuate near posterior angles. Contour of posterior angles slightly obtuse (108–118°) with 1-2 small denticles in front of the angles.</p><!--PageBreak--><!--PageBreak--><p><italic>Elytra</italic>. Slightly convex, not depressed along suture, of moderate width (WE/LE 0.70±0.022). Margins subparallel at middle, slightly divergent in basal half, evenly rounded to apex in apical half, maximal width of elytra at midpoint.</p><p><italic>Legs</italic>. 1<sup>st</sup> male protarsomere markedly dilated apico-laterally.</p><p><italic>Male genitalia</italic>. Median lobe of aedeagus (<xref ref-type="fig" rid="F9">Fig. 51</xref>), with elongate apex, rounded at tip. Dorsal plate 1 long, pointed apically and basally. Dorsal plate 2 joined to plate 1 at its apical third, where it forms a pronounced biapical protuberance. Ventral sclerite faintly sclerotized, barely visible. Right paramere rather long and moderately wide, with additional (3<sup>rd</sup>) seta dorsally (<xref ref-type="fig" rid="F9">Fig. 53</xref>). Left paramere without apical constriction (<xref ref-type="fig" rid="F9">Fig. 52</xref>). Ring sclerite with short handle, widely rounded apically (<xref ref-type="fig" rid="F10">Fig. 64</xref>).</p><p><italic>Female genitalia</italic>. Spermatheca standard for genus.</p></tp:treatment-sec><tp:treatment-sec sec-type="Geographical distribution"><title>Geographical distribution.</title><p>The species is known only from the type locality in the Sierra Madre del Sur, in the surroundings of Suchixtepec (<xref ref-type="fig" rid="F13">Figs 77</xref> and <xref ref-type="fig" rid="F15">94</xref>, black flower).</p></tp:treatment-sec><tp:treatment-sec sec-type="Way of life"><title>Way of life.</title><p>Members of this species live at elevations of 8000-9500’ (2440-2900 m). At 8000’ (= 2440 m), beetles were collected in mixed pine-oak forest with <italic><tp:taxon-name>Alnus</tp:taxon-name></italic>, <italic><tp:taxon-name>Carpinus</tp:taxon-name></italic>, etc, and soil temperature at the time of collection was 56°F (S. B. Peck, pers. comm.).</p></tp:treatment-sec><tp:treatment-sec sec-type="Relationships"><title>Relationships.</title><p>Males of this species are easily distinguished from those of other members of the genus by the structure of the median lobe (<xref ref-type="fig" rid="F9">Fig. 51</xref>) and setation of the right paramere (<xref ref-type="fig" rid="F9">Fig. 53</xref>); and the geographical distribution of this species sets it apart from all its congeners. See also <xref ref-type="fig" rid="F15">Fig. 90</xref> for cladistic affinities.</p></tp:treatment-sec><tp:treatment-sec><!--Section generated to contain objects referenced in tp:taxon-treatment.--><fig id="F6" position="float" orientation="portrait"><label>Figures 24–31.</label><caption><p>Habitus images of <italic><tp:taxon-name>Zapotecanillus</tp:taxon-name></italic> species. <bold>24</bold> <italic><tp:taxon-name>Zapotecanillus oaxacanus</tp:taxon-name></italic> (MEXICO, Oaxaca, 18.7mi N Valle National), paratype <bold>25</bold> <italic><tp:taxon-name>Zapotecanillus nanus</tp:taxon-name></italic> (MEXICO, Oaxaca, 18.7mi N Valle National), paratype <bold>26</bold> <italic><tp:taxon-name>Zapotecanillus ixtlanus</tp:taxon-name></italic> (MEXICO, Oaxaca, 37mi S Valle National), paratype <bold>27</bold> <italic><tp:taxon-name>Zapotecanillus iviei</tp:taxon-name></italic> (MEXICO, Oaxaca, 2mi S Cerro Pelon), paratype <bold>28</bold> <italic><tp:taxon-name>Zapotecanillus kavanaughi</tp:taxon-name></italic> (MEXICO, Oaxaca, 14km N San Juan), paratype <bold>29</bold> <italic><tp:taxon-name>Zapotecanillus montanus</tp:taxon-name></italic> (MEXICO, Oaxaca, 52mi N Oaxaca), paratype <bold>30</bold> <italic><tp:taxon-name>Zapotecanillus pecki</tp:taxon-name></italic> (MEXICO, Oaxaca, 3.5mi S Suchixtepec), paratype <bold>31</bold> <italic><tp:taxon-name>Zapotecanillus longinoi</tp:taxon-name></italic> (MEXICO, Chiapas, Sierra Morena), paratype. Scale bar = 0.5mm.</p></caption><graphic xmlns:xlink="http://www.w3.org/1999/xlink" xlink:href="ZooKeys-352-051-g006.jpg" position="float" orientation="portrait" xlink:type="simple"/></fig><fig id="F7" position="float" orientation="portrait"><label>Figures 32–35.</label><caption><p>Pronotum images of <italic><tp:taxon-name>Zapotecanillus</tp:taxon-name></italic> species. <bold>32</bold> <italic><tp:taxon-name>Zapotecanillus oaxacanus</tp:taxon-name></italic> (MEXICO, Oaxaca, 18.7mi N Valle National) <bold>33</bold> <italic><tp:taxon-name>Zapotecanillus kavanaughi</tp:taxon-name></italic> (MEXICO, Oaxaca, 14km N San Juan) <bold>34</bold> <italic><tp:taxon-name>Zapotecanillus iviei</tp:taxon-name></italic> (MEXICO, Oaxaca, 2mi S Cerro Pelon) <bold>35</bold> <italic><tp:taxon-name>Zapotecanillus pecki</tp:taxon-name></italic> (MEXICO, Oaxaca, 3.5mi S Suchixtepec). Scale bar = 0.25mm.</p></caption><graphic xmlns:xlink="http://www.w3.org/1999/xlink" xlink:href="ZooKeys-352-051-g007.jpg" position="float" orientation="portrait" xlink:type="simple"/></fig><fig id="F9" position="float" orientation="portrait"><label>Figures 48–59.</label><caption><p>Illustrations of male aedeagus of <italic><tp:taxon-name>Zapotecanillus</tp:taxon-name></italic> species. <italic><tp:taxon-name>Zapotecanillus montanus</tp:taxon-name></italic> (MEXICO, Oaxaca, 52mi N Oaxaca) <bold>48</bold> median lobe, right lateral aspect <bold>49</bold> left paramere, left lateral aspect <bold>50</bold> right paramere, right lateral aspect. <italic><tp:taxon-name>Zapotecanillus pecki</tp:taxon-name></italic> (MEXICO, Oaxaca, 3.5mi S Suchixtepec) <bold>51</bold> median lobe, right lateral aspect <bold>52</bold> left paramere, left lateral aspect <bold>53</bold> right paramere, right lateral aspect. <italic><tp:taxon-name>Zapotecanillus kavanaughi</tp:taxon-name></italic> (MEXICO, Oaxaca, 14km N San Juan) <bold>54</bold> median lobe, right lateral aspect <bold>55</bold> left paramere, left lateral aspect <bold>56</bold> right paramere, right lateral aspect. <italic><tp:taxon-name>Zapotecanillus longinoi</tp:taxon-name></italic> (MEXICO, Chiapas, Sierra Morena) <bold>57</bold> median lobe, right lateral aspect <bold>58</bold> left paramere, left lateral aspect <bold>59</bold> right paramere, right lateral aspect. dp1 – dorsal plate 1; dp2 – dorsal plate 2; vsc – ventral sclerites. Scale bar = 0.05mm.</p></caption><graphic xmlns:xlink="http://www.w3.org/1999/xlink" xlink:href="ZooKeys-352-051-g009.jpg" position="float" orientation="portrait" xlink:type="simple"/></fig><fig id="F10" position="float" orientation="portrait"><label>Figures 60–67.</label><caption><p>Illustrations of ring sclerite of <italic><tp:taxon-name>Zapotecanillus</tp:taxon-name></italic> species, male genitalia, dorsal aspect. <bold>60</bold> <italic><tp:taxon-name>Zapotecanillus oaxacanus</tp:taxon-name></italic> (MEXICO, Oaxaca, 18.7mi N Valle National) <bold>61</bold> <italic><tp:taxon-name>Zapotecanillus nanus</tp:taxon-name></italic> (MEXICO, Oaxaca, 18.7mi N Valle National) <bold>62</bold> <italic><tp:taxon-name>Zapotecanillus ixtlanus</tp:taxon-name></italic> (MEXICO, Oaxaca, 37mi S Valle National) <bold>63</bold> <italic><tp:taxon-name>Zapotecanillus iviei</tp:taxon-name></italic> (MEXICO, Oaxaca, 2mi S Cerro Pelon) <bold>64</bold> <italic><tp:taxon-name>Zapotecanillus pecki</tp:taxon-name></italic> (MEXICO, Oaxaca, 3.5mi S Suchixtepec) <bold>65</bold> <italic><tp:taxon-name>Zapotecanillus montanus</tp:taxon-name></italic> (MEXICO, Oaxaca, 52mi N Oaxaca) <bold>66</bold> <italic><tp:taxon-name>Zapotecanillus kavanaughi</tp:taxon-name></italic> (MEXICO, Oaxaca, 14km N San Juan) <bold>67</bold> <italic><tp:taxon-name>Zapotecanillus longinoi</tp:taxon-name></italic> (MEXICO, Chiapas, Sierra Morena). hd – handle of ring sclerite. Scale bar = 0.1mm.</p></caption><graphic xmlns:xlink="http://www.w3.org/1999/xlink" xlink:href="ZooKeys-352-051-g010.jpg" position="float" orientation="portrait" xlink:type="simple"/></fig><fig id="F13" position="float" orientation="portrait"><label>Figure 77.</label><caption><p>Map of southern Mexico and adjacent part of Guatemala, showing positions of locality records for the species of <italic><tp:taxon-name>Zapotecanillus</tp:taxon-name></italic>. <italic><tp:taxon-name>Zapotecanillus oaxacanus</tp:taxon-name></italic> – black quadrangle; <italic><tp:taxon-name>Zapotecanillus nanus</tp:taxon-name></italic> – white triangles; <italic><tp:taxon-name>Zapotecanillus ixtlanus</tp:taxon-name></italic> – white circle; <italic><tp:taxon-name>Zapotecanillus iviei</tp:taxon-name></italic> – black star; <italic><tp:taxon-name>Zapotecanillus kavanaughi</tp:taxon-name></italic> – black circle; <italic><tp:taxon-name>Zapotecanillus montanus</tp:taxon-name></italic> – white quadrangle; <italic><tp:taxon-name>Zapotecanillus pecki</tp:taxon-name></italic> – black flower; <italic><tp:taxon-name>Zapotecanillus longinoi</tp:taxon-name></italic> – black triangles; <italic><tp:taxon-name>Zapotecanillus</tp:taxon-name></italic> sp. – white star. Brown stars – range of <italic><tp:taxon-name>Geocharidius</tp:taxon-name></italic> species (original data). 1 – Sierra Madre de Oaxaca; 2 – Sierra Madre del Sur; 3 – Sierra Madre de Chiapas. White dots – the Isthmus of Tehuantepec.</p></caption><graphic xmlns:xlink="http://www.w3.org/1999/xlink" xlink:href="ZooKeys-352-051-g013.jpg" position="float" orientation="portrait" xlink:type="simple"/></fig><fig id="F15" position="float" orientation="portrait"><label>Figures 90–94.</label><caption><p>Cladistic relationships and main events of the natural history of <italic><tp:taxon-name>Zapotecanillus</tp:taxon-name></italic> species, inferred from the cladogram. <bold>90</bold> 75%-majority rule cladogram from the parsimony analysis: character states are shown only for nodes, forward changes as filled circles, and reversals as open circles; numbers under internal branches – indicate bootstrap/Bremer support indices; the letters B, C, and D above the nodes correspond to the maps <bold>91, 92</bold> and <bold>93</bold> below, illustrating evolutionary trends at the appropriate node; bar abbreviations, SMO – Sierra Madre de Oaxaca, SMS – Sierra Madre del Sur, SMC – Sierra Madre de Chiapas <bold>91</bold> syntopic miniaturization, blue bars – <italic><tp:taxon-name>Zapotecanillus oaxacanus</tp:taxon-name></italic>, black bars – <italic><tp:taxon-name>Zapotecanillus nanus</tp:taxon-name></italic> <bold>92</bold> altitudinal expansion, blue dots – <italic><tp:taxon-name>Zapotecanillus ixtlanus</tp:taxon-name></italic>, black dots – <italic><tp:taxon-name>Zapotecanillus oaxacanus</tp:taxon-name></italic> + <italic><tp:taxon-name>Zapotecanillus nanus</tp:taxon-name></italic> <bold>93</bold> regional dispersal, SMO – Sierra Madre de Oaxaca, SMS – Sierra Madre del Sur, SMC – Sierra Madre de Chiapas <bold>94</bold> modern distribution of species, <italic><tp:taxon-name>Zapotecanillus oaxacanus</tp:taxon-name></italic> – black quadrangle; <italic><tp:taxon-name>Zapotecanillus nanus</tp:taxon-name></italic> – white triangles; <italic><tp:taxon-name>Zapotecanillus ixtlanus</tp:taxon-name></italic> – white circle; <italic><tp:taxon-name>Zapotecanillus iviei</tp:taxon-name></italic> – black star; <italic><tp:taxon-name>Zapotecanillus kavanaughi</tp:taxon-name></italic> – black circle; <italic><tp:taxon-name>Zapotecanillus montanus</tp:taxon-name></italic> – white quadrangle; <italic><tp:taxon-name>Zapotecanillus pecki</tp:taxon-name></italic> – black flower; <italic><tp:taxon-name>Zapotecanillus longinoi</tp:taxon-name></italic> – black triangles.</p></caption><graphic xmlns:xlink="http://www.w3.org/1999/xlink" xlink:href="ZooKeys-352-051-g015.jpg" position="float" orientation="portrait" xlink:type="simple"/></fig></tp:treatment-sec></tp:taxon-treatment>
