# Supplementary material for: A new genus and eight new species of the subtribe Anillina (Carabidae, Trechinae, Bembidiini) from Mexico, with a cladistic analysis and some notes on the evolution of the genus
Source: Zookeys. 2013 Nov 19;(352):51–92. doi: 10.3897/zookeys.352.6052 (PMC3837398; doi:10.3897/zookeys.352.6052)
Supplement: XML Treatment for Zapotecanillus longinoi [file zookeys.352.6052-treatment9.xml]

<!DOCTYPE tp:taxon-treatment
  PUBLIC "-//TaxonX//DTD Taxonomic Treatment Publishing DTD v0 20100105//EN" "tax-treatment-NSO.dtd">
<tp:taxon-treatment xmlns:tp="http://www.plazi.org/taxpub"><tp:treatment-meta><mixed-citation publication-type="journal"><person-group><name><surname>Sokolov</surname><given-names>Igor M.</given-names></name></person-group><article-title>A new genus and eight new species of the subtribe Anillina (Carabidae, Trechinae, Bembidiini) from Mexico, with a cladistic analysis and some notes on the evolution of the genus</article-title><source>Zookeys</source><day>19</day><month>11</month><year>2013</year><volume>2013</volume><issue>352</issue><fpage>51</fpage><lpage>92</lpage><pub-id pub-id-type="doi">10.3897/zookeys.352.6052</pub-id></mixed-citation></tp:treatment-meta><tp:nomenclature><tp:taxon-name>
                        <tp:taxon-name-part taxon-name-part-type="genus">Zapotecanillus</tp:taxon-name-part>
                        <tp:taxon-name-part taxon-name-part-type="species">longinoi</tp:taxon-name-part>
                        <object-id xmlns:xlink="http://www.w3.org/1999/xlink" content-type="zoobank" xlink:type="simple">http://zoobank.org/778A7293-CE0E-4EBB-B2E2-AEE3CB9857B2</object-id>
                        <object-id xmlns:xlink="http://www.w3.org/1999/xlink" xlink:type="simple">http://species-id.net/wiki/Zapotecanillus_longinoi</object-id>
                    </tp:taxon-name><tp:taxon-status xmlns:xlink="http://www.w3.org/1999/xlink" xlink:type="simple">sp. n.</tp:taxon-status><xref ref-type="fig" rid="F6">Figs 31</xref><xref ref-type="fig" rid="F9">, 57–59</xref><xref ref-type="fig" rid="F10">, 67</xref><xref ref-type="fig" rid="F11">, 71</xref><xref ref-type="fig" rid="F12">, 76</xref><xref ref-type="fig" rid="F13">, 77</xref><xref ref-type="fig" rid="F15">, 90</xref><xref ref-type="fig" rid="F15">, 94</xref></tp:nomenclature><tp:treatment-sec sec-type="Type material"><title>Type material.</title><p>HOLOTYPE, male, in KUNHM, point-mounted, labeled: \ MEXICO: Chiapas: Sierra Morena <named-content xmlns:xlink="http://www.w3.org/1999/xlink" content-type="dwc:verbatimCoordinates" xlink:type="simple">16.16001°N, 93.60519°W</named-content>, 1360m, 12-V-2008, ex. sifted leaf litter, 2° mesophil forest LLAMA08 Wa-A-01-1-all \ SM0833744 KUNHM-ENT \. PARATYPES (16 ex., 2♂3♀ were dissected), 9 ex. labeled same as a holotype, except barcode SM... numbers; 1 ex. labeled: \ MEXICO: Chiapas: Sierra Morena <named-content xmlns:xlink="http://www.w3.org/1999/xlink" content-type="dwc:verbatimCoordinates" xlink:type="simple">16.15950°N, 93.60530°W</named-content>, 1360m, 12-V-2008 sifted leaf litter, 2° mesophil forest LLAMA08 Wm-A-01-1 \ SM0839196 KUNHM-ENT \; 4 ex. labeled: \ MEXICO: Chiapas: Sierra Morena <named-content xmlns:xlink="http://www.w3.org/1999/xlink" content-type="dwc:verbatimCoordinates" xlink:type="simple">16.15342°N, 93.60078°W</named-content>, 1330m, 12-V-2008 ex. sifted leaf litter, 2° mesophil forest LLAMA08 Wa-A-01-2-all \ SM... KUNHM-ENT \; 2 ex. labeled: \ MEXICO: Chiapas, Mpio: Villa Corso, Ejido Sierra Morena, R. Biosfera La Sepultura, <named-content xmlns:xlink="http://www.w3.org/1999/xlink" content-type="dwc:verbatimCoordinates" xlink:type="simple">16°09'10.6N, 93°35'25.1W</named-content>, 1550m, 17–18.VII.2003, R. Anderson, mixed oak/pine forest litter, MEX1A03 110 \ SM... KUNHM-ENT \ (deposited in CAS, KUNHM).</p></tp:treatment-sec><tp:treatment-sec sec-type="Specific epithet"><title>Specific epithet.</title><p>The specific epithet is a Latinized eponym in the genitive case, and is based on the surname of John T. (Jack) Longino, Professor of the Biology Department of the University of Utah, and one of Co-PI’s of the LLAMA project, which provided the material on which the description of this species is based.</p><!--PageBreak--><!--PageBreak--></tp:treatment-sec><tp:treatment-sec sec-type="Type locality"><title>Type locality.</title><p>Mexico, Chiapas, Sierra Morena, <named-content xmlns:xlink="http://www.w3.org/1999/xlink" content-type="dwc:verbatimCoordinates" xlink:type="simple">16.16001°N, 93.60519°W</named-content>.</p></tp:treatment-sec><tp:treatment-sec sec-type="Recognition"><title>Recognition.</title><p>Adults of this new species can be distinguished from those of other species of the genus by the combination of small size and rufotestaceous color; and males can be further distinguished by the shape of the median lobe (<xref ref-type="fig" rid="F9">Fig. 57</xref>).</p></tp:treatment-sec><tp:treatment-sec sec-type="Description"><title>Description.</title><p><italic>Size</italic>. Small sized for genus (SBL range 1.01-1.12 mm, mean 1.08±0.038 mm, n=12).</p><p><italic>Habitus</italic>. Body form (<xref ref-type="fig" rid="F6">Fig. 31</xref>) slightly convex, slightly elongate (WE/SBL 0.40±0.10), head of normal proportions for genus (WH/WPm 0.76±0.021), pronotum moderately wide compared to elytra (WPm/WE 0.76±0.014).</p><p><italic>Color</italic>. Body monocolorous, rufotestaceous, appendages testaceous.</p><p><italic>Microsculpture</italic>. Partially effaced on disc of pronotum.</p><p><italic>Prothorax</italic>. Pronotum relatively short (LP/LE 0.41±0.010) and moderately transverse (WPm/LP 1.28±0.035), with margins rectilinear and moderately constricted posteriorly (WPm/WPp 1.35±0.037). Basal margin oblique laterally. Contour of posterior angles obtuse (114–125°) with 0-1 small denticles in front of the angles.</p><p><italic>Elytra</italic>. Slightly convex, not depressed along suture, of moderate width (WE/LE 0.69±0.015). Margins nearly subparallel, slightly divergent in basal forth, evenly rounded to apex in apical third, maximal width of elytra near midpoint.</p><p><italic>Legs</italic>. 1<sup>st</sup> male protarsomere markedly dilated apico-laterally.</p><p><italic>Male genitalia</italic>. Median lobe of aedeagus (<xref ref-type="fig" rid="F9">Fig. 57</xref>), with enlarged apex and neighboring part of ventral margin. Dorsal plate 1 small, pointed apically and narrowly rounded basally. Dorsal plate 2 located close to plate 1, in form of narrow stylet and shifted slightly apically. Ventral sclerites faintly sclerotized. Right paramere short and moderately wide (<xref ref-type="fig" rid="F9">Fig. 59</xref>). Left paramere as in <xref ref-type="fig" rid="F9">Fig. 58</xref>. Ring sclerite with short handle widely rounded apically (<xref ref-type="fig" rid="F10">Fig. 67</xref>).</p><p><italic>Female genitalia</italic>. Gonocoxite 2 comparatively short, with moderately curved blade and narrowly rounded apex (<xref ref-type="fig" rid="F11">Fig. 71</xref>). Laterotergite with 7-8 setae. Spermatheca standard for genus (<xref ref-type="fig" rid="F12">Fig. 76</xref>).</p></tp:treatment-sec><tp:treatment-sec sec-type="Geographical distribution"><title>Geographical distribution.</title><p>The species is known only from the type locality in the Sierra Madre de Chiapas (<xref ref-type="fig" rid="F13">Figs 77</xref> and <xref ref-type="fig" rid="F15">94</xref>, black triangles).</p></tp:treatment-sec><tp:treatment-sec sec-type="Way of life"><title>Way of life.</title><p>According to the label data, these beetles inhabit mesophyll and mixed oak/pine forests at low elevations.</p></tp:treatment-sec><tp:treatment-sec sec-type="Relationships"><title>Relationships.</title><p>In the structure of median lobe of males and geographical distribution, this species is only remotely related to its congeners. See also <xref ref-type="fig" rid="F15">Fig. 90</xref> for cladistic affinities.</p></tp:treatment-sec><tp:treatment-sec><!--Section generated to contain objects referenced in tp:taxon-treatment.--><fig id="F6" position="float" orientation="portrait"><label>Figures 24–31.</label><caption><p>Habitus images of <italic><tp:taxon-name>Zapotecanillus</tp:taxon-name></italic> species. <bold>24</bold> <italic><tp:taxon-name>Zapotecanillus oaxacanus</tp:taxon-name></italic> (MEXICO, Oaxaca, 18.7mi N Valle National), paratype <bold>25</bold> <italic><tp:taxon-name>Zapotecanillus nanus</tp:taxon-name></italic> (MEXICO, Oaxaca, 18.7mi N Valle National), paratype <bold>26</bold> <italic><tp:taxon-name>Zapotecanillus ixtlanus</tp:taxon-name></italic> (MEXICO, Oaxaca, 37mi S Valle National), paratype <bold>27</bold> <italic><tp:taxon-name>Zapotecanillus iviei</tp:taxon-name></italic> (MEXICO, Oaxaca, 2mi S Cerro Pelon), paratype <bold>28</bold> <italic><tp:taxon-name>Zapotecanillus kavanaughi</tp:taxon-name></italic> (MEXICO, Oaxaca, 14km N San Juan), paratype <bold>29</bold> <italic><tp:taxon-name>Zapotecanillus montanus</tp:taxon-name></italic> (MEXICO, Oaxaca, 52mi N Oaxaca), paratype <bold>30</bold> <italic><tp:taxon-name>Zapotecanillus pecki</tp:taxon-name></italic> (MEXICO, Oaxaca, 3.5mi S Suchixtepec), paratype <bold>31</bold> <italic><tp:taxon-name>Zapotecanillus longinoi</tp:taxon-name></italic> (MEXICO, Chiapas, Sierra Morena), paratype. Scale bar = 0.5mm.</p></caption><graphic xmlns:xlink="http://www.w3.org/1999/xlink" xlink:href="ZooKeys-352-051-g006.jpg" position="float" orientation="portrait" xlink:type="simple"/></fig><fig id="F9" position="float" orientation="portrait"><label>Figures 48–59.</label><caption><p>Illustrations of male aedeagus of <italic><tp:taxon-name>Zapotecanillus</tp:taxon-name></italic> species. <italic><tp:taxon-name>Zapotecanillus montanus</tp:taxon-name></italic> (MEXICO, Oaxaca, 52mi N Oaxaca) <bold>48</bold> median lobe, right lateral aspect <bold>49</bold> left paramere, left lateral aspect <bold>50</bold> right paramere, right lateral aspect. <italic><tp:taxon-name>Zapotecanillus pecki</tp:taxon-name></italic> (MEXICO, Oaxaca, 3.5mi S Suchixtepec) <bold>51</bold> median lobe, right lateral aspect <bold>52</bold> left paramere, left lateral aspect <bold>53</bold> right paramere, right lateral aspect. <italic><tp:taxon-name>Zapotecanillus kavanaughi</tp:taxon-name></italic> (MEXICO, Oaxaca, 14km N San Juan) <bold>54</bold> median lobe, right lateral aspect <bold>55</bold> left paramere, left lateral aspect <bold>56</bold> right paramere, right lateral aspect. <italic><tp:taxon-name>Zapotecanillus longinoi</tp:taxon-name></italic> (MEXICO, Chiapas, Sierra Morena) <bold>57</bold> median lobe, right lateral aspect <bold>58</bold> left paramere, left lateral aspect <bold>59</bold> right paramere, right lateral aspect. dp1 – dorsal plate 1; dp2 – dorsal plate 2; vsc – ventral sclerites. Scale bar = 0.05mm.</p></caption><graphic xmlns:xlink="http://www.w3.org/1999/xlink" xlink:href="ZooKeys-352-051-g009.jpg" position="float" orientation="portrait" xlink:type="simple"/></fig><fig id="F10" position="float" orientation="portrait"><label>Figures 60–67.</label><caption><p>Illustrations of ring sclerite of <italic><tp:taxon-name>Zapotecanillus</tp:taxon-name></italic> species, male genitalia, dorsal aspect. <bold>60</bold> <italic><tp:taxon-name>Zapotecanillus oaxacanus</tp:taxon-name></italic> (MEXICO, Oaxaca, 18.7mi N Valle National) <bold>61</bold> <italic><tp:taxon-name>Zapotecanillus nanus</tp:taxon-name></italic> (MEXICO, Oaxaca, 18.7mi N Valle National) <bold>62</bold> <italic><tp:taxon-name>Zapotecanillus ixtlanus</tp:taxon-name></italic> (MEXICO, Oaxaca, 37mi S Valle National) <bold>63</bold> <italic><tp:taxon-name>Zapotecanillus iviei</tp:taxon-name></italic> (MEXICO, Oaxaca, 2mi S Cerro Pelon) <bold>64</bold> <italic><tp:taxon-name>Zapotecanillus pecki</tp:taxon-name></italic> (MEXICO, Oaxaca, 3.5mi S Suchixtepec) <bold>65</bold> <italic><tp:taxon-name>Zapotecanillus montanus</tp:taxon-name></italic> (MEXICO, Oaxaca, 52mi N Oaxaca) <bold>66</bold> <italic><tp:taxon-name>Zapotecanillus kavanaughi</tp:taxon-name></italic> (MEXICO, Oaxaca, 14km N San Juan) <bold>67</bold> <italic><tp:taxon-name>Zapotecanillus longinoi</tp:taxon-name></italic> (MEXICO, Chiapas, Sierra Morena). hd – handle of ring sclerite. Scale bar = 0.1mm.</p></caption><graphic xmlns:xlink="http://www.w3.org/1999/xlink" xlink:href="ZooKeys-352-051-g010.jpg" position="float" orientation="portrait" xlink:type="simple"/></fig><fig id="F11" position="float" orientation="portrait"><label>Figures 68–71.</label><caption><p>Illustrations of ovipositor sclerites of <italic><tp:taxon-name>Zapotecanillus</tp:taxon-name></italic> species. <bold>68</bold> <italic><tp:taxon-name>Zapotecanillus oaxacanus</tp:taxon-name></italic> (MEXICO, Oaxaca, 18.7mi N Valle National) <bold>69</bold> <italic><tp:taxon-name>Zapotecanillus nanus</tp:taxon-name></italic> (MEXICO, Oaxaca, 15.1mi N Valle National) <bold>70</bold> <italic><tp:taxon-name>Zapotecanillus kavanaughi</tp:taxon-name></italic> (MEXICO, Oaxaca, 14km N San Juan) <bold>71</bold> <italic><tp:taxon-name>Zapotecanillus longinoi</tp:taxon-name></italic> (MEXICO, Chiapas, Sierra Morena). b – base of gonocoxite 2, bl – blade of gonocoxite 2, es – ensiform seta; gc1 – gonocoxite 1; gc 2 – gonocoxite 2; lt – laterotergite; ns – nematiform seta. Scale bar = 0.05mm.</p></caption><graphic xmlns:xlink="http://www.w3.org/1999/xlink" xlink:href="ZooKeys-352-051-g011.jpg" position="float" orientation="portrait" xlink:type="simple"/></fig><fig id="F12" position="float" orientation="portrait"><label>Figures 72–76.</label><caption><p>Illustrations of spermatheca, spermathecal duct, and spermathecal gland of <italic><tp:taxon-name>Zapotecanillus</tp:taxon-name></italic> species. <bold>72</bold> <italic><tp:taxon-name>Zapotecanillus oaxacanus</tp:taxon-name></italic> (MEXICO, Oaxaca, 18.7mi N Valle National) <bold>73</bold> <italic><tp:taxon-name>Zapotecanillus nanus</tp:taxon-name></italic> (MEXICO, Oaxaca, 15.1mi N Valle National) <bold>74</bold> <italic><tp:taxon-name>Zapotecanillus iviei</tp:taxon-name></italic> (MEXICO, Oaxaca, 2mi S Cerro Pelon) <bold>75</bold> <italic><tp:taxon-name>Zapotecanillus kavanaughi</tp:taxon-name></italic> (MEXICO, Oaxaca, 14km N San Juan) <bold>76</bold> <italic><tp:taxon-name>Zapotecanillus longinoi</tp:taxon-name></italic> (MEXICO, Chiapas, Sierra Morena). sd – spermathecal duct; sg – spermathecal gland; sp – spermatheca. Scale bar = 0.05mm.</p></caption><graphic xmlns:xlink="http://www.w3.org/1999/xlink" xlink:href="ZooKeys-352-051-g012.jpg" position="float" orientation="portrait" xlink:type="simple"/></fig><fig id="F13" position="float" orientation="portrait"><label>Figure 77.</label><caption><p>Map of southern Mexico and adjacent part of Guatemala, showing positions of locality records for the species of <italic><tp:taxon-name>Zapotecanillus</tp:taxon-name></italic>. <italic><tp:taxon-name>Zapotecanillus oaxacanus</tp:taxon-name></italic> – black quadrangle; <italic><tp:taxon-name>Zapotecanillus nanus</tp:taxon-name></italic> – white triangles; <italic><tp:taxon-name>Zapotecanillus ixtlanus</tp:taxon-name></italic> – white circle; <italic><tp:taxon-name>Zapotecanillus iviei</tp:taxon-name></italic> – black star; <italic><tp:taxon-name>Zapotecanillus kavanaughi</tp:taxon-name></italic> – black circle; <italic><tp:taxon-name>Zapotecanillus montanus</tp:taxon-name></italic> – white quadrangle; <italic><tp:taxon-name>Zapotecanillus pecki</tp:taxon-name></italic> – black flower; <italic><tp:taxon-name>Zapotecanillus longinoi</tp:taxon-name></italic> – black triangles; <italic><tp:taxon-name>Zapotecanillus</tp:taxon-name></italic> sp. – white star. Brown stars – range of <italic><tp:taxon-name>Geocharidius</tp:taxon-name></italic> species (original data). 1 – Sierra Madre de Oaxaca; 2 – Sierra Madre del Sur; 3 – Sierra Madre de Chiapas. White dots – the Isthmus of Tehuantepec.</p></caption><graphic xmlns:xlink="http://www.w3.org/1999/xlink" xlink:href="ZooKeys-352-051-g013.jpg" position="float" orientation="portrait" xlink:type="simple"/></fig><fig id="F15" position="float" orientation="portrait"><label>Figures 90–94.</label><caption><p>Cladistic relationships and main events of the natural history of <italic><tp:taxon-name>Zapotecanillus</tp:taxon-name></italic> species, inferred from the cladogram. <bold>90</bold> 75%-majority rule cladogram from the parsimony analysis: character states are shown only for nodes, forward changes as filled circles, and reversals as open circles; numbers under internal branches – indicate bootstrap/Bremer support indices; the letters B, C, and D above the nodes correspond to the maps <bold>91, 92</bold> and <bold>93</bold> below, illustrating evolutionary trends at the appropriate node; bar abbreviations, SMO – Sierra Madre de Oaxaca, SMS – Sierra Madre del Sur, SMC – Sierra Madre de Chiapas <bold>91</bold> syntopic miniaturization, blue bars – <italic><tp:taxon-name>Zapotecanillus oaxacanus</tp:taxon-name></italic>, black bars – <italic><tp:taxon-name>Zapotecanillus nanus</tp:taxon-name></italic> <bold>92</bold> altitudinal expansion, blue dots – <italic><tp:taxon-name>Zapotecanillus ixtlanus</tp:taxon-name></italic>, black dots – <italic><tp:taxon-name>Zapotecanillus oaxacanus</tp:taxon-name></italic> + <italic><tp:taxon-name>Zapotecanillus nanus</tp:taxon-name></italic> <bold>93</bold> regional dispersal, SMO – Sierra Madre de Oaxaca, SMS – Sierra Madre del Sur, SMC – Sierra Madre de Chiapas <bold>94</bold> modern distribution of species, <italic><tp:taxon-name>Zapotecanillus oaxacanus</tp:taxon-name></italic> – black quadrangle; <italic><tp:taxon-name>Zapotecanillus nanus</tp:taxon-name></italic> – white triangles; <italic><tp:taxon-name>Zapotecanillus ixtlanus</tp:taxon-name></italic> – white circle; <italic><tp:taxon-name>Zapotecanillus iviei</tp:taxon-name></italic> – black star; <italic><tp:taxon-name>Zapotecanillus kavanaughi</tp:taxon-name></italic> – black circle; <italic><tp:taxon-name>Zapotecanillus montanus</tp:taxon-name></italic> – white quadrangle; <italic><tp:taxon-name>Zapotecanillus pecki</tp:taxon-name></italic> – black flower; <italic><tp:taxon-name>Zapotecanillus longinoi</tp:taxon-name></italic> – black triangles.</p></caption><graphic xmlns:xlink="http://www.w3.org/1999/xlink" xlink:href="ZooKeys-352-051-g015.jpg" position="float" orientation="portrait" xlink:type="simple"/></fig></tp:treatment-sec></tp:taxon-treatment>
